# Supplementary material for: PKCα phosphorylation of GLT-1 at Ser562/563 induces glutamate excitotoxicity in ischemia in mice
Source: Signal Transduct Target Ther. 2022 Mar 23;7:82. doi: 10.1038/s41392-022-00897-0 (PMC8940927; doi:10.1038/s41392-022-00897-0)
Supplement: Supplementary file 2 — Supplementary table 1-mass spectrum analysis [file 41392_2022_897_MOESM2_ESM.xlsx]

## Sheet: Sheet1
Accession	Description	Score	Coverage	# Proteins	# Unique Peptides	# Peptides	# PSMs	Area	# AAs	MW [kDa]	calc. pI
39204499	neurofilament light polypeptide [Mus musculus]	6699.83	76.98	2	47	52	250	5.84729e+09	543	61.4711	4.64014
	A4	Sequence	# PSMs	# Proteins	# Protein Groups	Protein Group Accessions	Modifications	ΔCn	Area	q-Value	PEP	IonScore	Exp Value	Charge	MH+ [Da]	ΔM [ppm]	RT [min]	# Missed Cleavages
	High	LSFTSVGSITSGYSQSSQVFGR	23	1	1	39204499		0	238397913	0	9.129e-16	133.13	9.35118e-12	2	2295.12	-3.27561	64.2053	0
	High	VHELEQQNKVLEAELLVLR	3	1	1	39204499		0	2.87432e+08	0	7.234e-21	131.69	1.68394e-12	2	2260.27	-0.279986	62.8875	1
	High	SYSSSSGSLmPSLENLDLSQVAAISNDLK	2	1	1	39204499	M10(Oxidation)	0	5.94418e+08	0	1.044e-12	120.11	2.29074e-10	3	3029.46	0.4614	69.0715	0
	High	RSYSSSSGSLmPSLENLDLSQVAAISNDLK	1	1	1	39204499	M11(Oxidation)	0	1.04848e+08	0	5.733e-19	107.21	4.11964e-09	3	3185.56	-0.725177	67.0427	1
	High	SAYSGLQSSSYLMSAR	11	1	1	39204499		0	3769048376	0	2.002e-14	100.49	1.37882e-08	2	1707.8	-0.28856	54.1957	0
	High	QNADISAMQDTINKLENELR	3	1	1	39204499		0	1.4116e+09	0	5.213e-22	96.3	4.19148e-08	3	2303.13	0.221803	69.4832	1
	High	MALDIEIAAYR	10	4	4	148539957;124286811;112363107;39204499		0	7.17416e+06	0	2.694e-10	95.79	2.59679e-08	2	1265.66	-0.0726758	63.1327	0
	High	IDSLMDEIAFLK	3	1	1	39204499		0	2.74264e+09	0	3.202e-10	92.54	5.43535e-08	2	1394.72	0.451317	69.8329	0
	High	SYSSSSGSLMPSLENLDLSQVAAISNDLK	2	1	1	39204499		0	2489519370	0	4.087e-11	90.38	1.97171e-07	3	3013.47	0.801836	71.7309	0
	High	QLQELEDKQNADISAMQDTINKLENELR	2	1	1	39204499		0	8.90872e+08	0	2.179e-16	79.25	2.48456e-06	3	3286.62	-0.843851	69.1756	2
	High	IDSLmDEIAFLK	4	1	1	39204499	M5(Oxidation)	0	2.99899e+08	0	1.833e-09	78.52	1.46299e-06	2	1410.72	-0.0161917	65.4343	0
	High	QNADISAmQDTINK	1	1	1	39204499	M8(Oxidation)	0	5.38227e+07	0	7.111e-07	78.04	2.19772e-06	2	1564.73	-0.166157	25.0087	0
	High	QNADISAMQDTINK	2	1	1	39204499		0	4.34357e+08	0	9.303e-08	77.32	2.55046e-06	2	1548.73	0.410952	41.0887	0
	High	RIDSLMDEIAFLKK	3	1	1	39204499		0	7.47929e+08	0	6.556e-12	74.15	1.94027e-06	3	1678.92	-0.387014	63.6709	2
	High	IDSLMDEIAFLKK	2	1	1	39204499		0	1.42802e+09	0	2.654e-10	73.82	3.05614e-06	2	1522.82	0.734458	65.6376	1
	High	mALDIEIAAYR	3	4	4	148539957;124286811;112363107;39204499	M1(Oxidation)	0	215488578	0	2.774e-08	72.61	6.08039e-06	2	1281.65	-0.771215	59.1421	0
	High	VLEAELLVLR	18	1	1	39204499		0	5127344106	0	8.714e-06	72.42	7.96186e-07	2	1154.71	0.00153068	65.1984	0
	High	SAYSSYSAPVSSSLSVR	18	1	1	39204499		0	4.9609e+09	0	6.596e-09	71.4	1.03812e-05	2	1747.85	-0.40889	48.5556	0
	High	QLQELEDKQNADISAMQDTINK	2	1	1	39204499		0	4.11316e+08	0	3.252e-14	69.92	2.15738e-05	3	2532.23	0.250629	51.6759	1
	High	YLKEYQDLLNVK	5	1	1	39204499		0	2.69304e+09	0	1.26e-05	69.27	7.53006e-06	3	1525.83	-0.437935	55.9166	1
	High	SFPAYYTSHVQEEQTEVEETIEATK	2	1	1	39204499		0	3613132061	0	3.36e-12	68.5	4.24891e-05	3	2916.34	0.487179	63.8062	0
	High	IDSLmDEIAFLKK	3	1	1	39204499	M5(Oxidation)	0	5.77133e+07	0	1.494e-08	67.39	1.46003e-05	2	1538.81	-0.56968	61.1355	1
	High	SAYSGLQSSSYLmSAR	10	1	1	39204499	M13(Oxidation)	0	100417788	0	3.389e-09	66.94	3.24391e-05	2	1723.8	-0.0977755	46.8354	0
	High	MALDIEIAAYRK	9	4	4	148539957;124286811;112363107;39204499		0	2.63553e+08	0	1.748e-05	66.85	1.43854e-05	2	1393.75	-0.853749	57.4011	1
	High	QLQELEDKQNADISAmQDTINK	2	1	1	39204499	M16(Oxidation)	0	5.13666e+07	0	2.028e-08	66.24	5.20647e-05	3	2548.22	0.496065	38.2579	1
	High	KGADEAALAR	1	1	1	39204499		0	1.44907e+09	0	0.0001294	65.2	2.55488e-05	2	1001.54	-1.3798	11.3521	1
	High	EEGEEEEGAEEEEAAK	1	1	1	39204499		0	5.68802e+07	0	7.965e-09	65.03	3.18605e-05	2	1764.69	-0.800882	19.4582	0
	High	LAAEDATNEK	3	1	1	39204499		0	1.64459e+09	0	5.906e-05	64.55	2.45526e-05	2	1061.51	-0.314254	11.9246	0
	High	FTVLTESAAK	2	1	1	39204499		0	6.46577e+09	0	3.305e-06	64.15	2.56715e-05	2	1066.58	-1.16592	39.4238	0
	High	KEESAGEEQVAK	2	1	1	39204499		0	2.32286e+08	0	0.003868	62.28	6.41549e-05	3	1304.63	-1.95195	7.28737	1
	High	QNADISAmQDTINKLENELR	2	1	1	39204499	M8(Oxidation)	0	52741770	0	1.074e-10	61.84	0.000130043	3	2319.12	-1.24532	61.7236	1
	High	NmQNAEEWFK	19	1	1	39204499	M2(Oxidation)	0	825679146	0	5.788e-05	61.4	5.67233e-05	2	1312.56	-0.136147	47.8622	0
	High	RIDSLMDEIAFLK	2	1	1	39204499		0	6.67296e+08	0	4.183e-09	60.77	6.92218e-05	2	1550.83	1.24221	67.4282	1
	High	EGLEETLR	6	1	1	39204499		0	3.10307e+09	0	0.0003087	59.69	7.52867e-05	2	946.484	-0.510514	33.8942	0
	High	AAKDEVSESR	1	1	1	39204499		0	1.39677e+07	0	0.001497	57.87	0.000151874	2	1091.53	-0.706603	6.5861	1
	High	RIDSLmDEIAFLK	2	1	1	39204499	M6(Oxidation)	0	4.77847e+07	0	3.114e-08	57.53	0.000154087	3	1566.82	0.492987	62.835	1
	High	AQLQDLNDRFASFIER	2	1	1	39204499		0	2.18014e+08	0	1.776e-08	57.15	0.000272167	2	1922.97	0.560985	63.1465	1
	High	AQLQDLNDR	2	1	1	39204499		0	3.90612e+09	0	0.003476	55.04	0.00024001	2	1072.54	-0.413948	26.0943	0
	High	mALDIEIAAYRK	3	4	4	148539957;124286811;112363107;39204499	M1(Oxidation)	0	3.95764e+07	0	0.000146	54.47	0.000285461	2	1409.75	-0.44087	49.573	1
	High	sSFGYDPYFSTSYKR	2	1	1	39204499	N-Term(Acetyl)	0	4.67861e+08	0	1.539e-09	53.26	0.000833191	2	1846.83	-0.392052	60.6945	1
	High	DESEDTKEEEEGGEGEEEDTK	1	1	1	39204499		0	4.64584e+07	0	0.0001035	53.23	0.00079072	3	2370.91	0.50429	14.1564	1
	High	sSFGYDPYFSTSYK	5	1	1	39204499	N-Term(Acetyl)	0	2.75007e+09	0	1.772e-07	53.06	0.000693024	2	1690.73	-0.0401721	65.4229	0
	High	KLLEGEETR	2	3	3	148539957;112363107;39204499		0	4.93481e+08	0	0.001141	52.58	0.000495213	2	1074.58	-0.676201	15.1994	1
	High	NMQNAEEWFK	4	1	1	39204499		0	4.27794e+09	0	0.00119	52.03	0.000558	2	1296.57	-0.293767	55.916	0
	High	SRFTVLTESAAK	2	1	1	39204499		0	8.32334e+07	0	1.91e-08	49.74	0.00068851	2	1309.71	-0.368335	35.9828	1
	High	EESAGEEQVAK	1	1	1	39204499		0	1.67545e+08	0	8.049e-06	48.79	0.00114622	2	1176.54	-0.467631	9.52706	0
	High	ESEEEEKKEESAGEEQVAK	1	1	1	39204499		0	1.01337e+08	0	2.114e-08	48.32	0.00306609	3	2164.97	-0.585918	15.5302	2
	High	GADEAALAR	2	1	1	39204499		0	6.43415e+08	0	0.004244	47.29	0.00100785	2	873.44	-2.63115	16.4069	0
	High	YEEEVLSR	2	1	1	39204499		0	3.04396e+09	0	0.0005582	46.8	0.00182396	2	1024.49	-0.284048	29.441	0
	High	QLQELEDK	3	1	1	39204499		0	998231262	0	0.003794	45.01	0.00224321	2	1002.51	0.588045	24.7987	0
	High	LLEGEETR	4	3	3	148539957;112363107;39204499		0	1.73671e+09	0	0.00257	43.27	0.00330155	2	946.484	-0.510514	19.373	0
	High	ALYEQEIR	8	1	1	39204499		0	5.94875e+09	0	0.001491	41.25	0.00523426	2	1021.53	-0.0829504	33.9349	0
	High	QLQELEDKQNADISAmQDTINKLENELR	2	1	1	39204499	M16(Oxidation)	0	1.50844e+07	0	0.001007	40.35	0.0200429	3	3302.62	1.06954	62.2979	2
	High	RSYSSSSGSLMPSLENLDLSQVAAISNDLK	1	1	1	39204499		0	5.96441e+08	0	1.465e-12	37.07	0.0408183	3	3169.56	-1.56289	69.5749	1
	High	VHELEQQNK	1	1	1	39204499		0	7.07492e+08	0	0.001576	34.02	0.0407968	2	1124.57	-0.864559	7.33326	0
	High	QALQGEREGLEETLR	1	1	1	39204499		0	5.24861e+07	0	3.836e-05	31.47	0.0789841	3	1728.89	-0.696754	39.5123	1
	High	SAYSSYSAPVSSSLSVRR	1	1	1	39204499		0	1.65762e+07	0	0.003084	21.66	0.987685	3	1903.95	0.138497	41.9111	1
	High	RIDSLmDEIAFLKK	1	1	1	39204499	M6(Oxidation)	0	6.57688e+07	0.001	0.01037	27.13	0.125577	3	1694.91	-0.768222	58.8897	2
	High	EYQDLLNVK	3	6	4	148539957;124286811;112363107;39204499		0	3.07885e+09	0.002	0.02263	37.62	0.0171252	2	1121.58	0.359085	49.1464	0
	High	RYVETPR	2	1	1	39204499		0	3.78909e+08	0.002	0.02442	32.89	0.0306884	2	920.494	-1.33884	11.1511	1
	High	AEEAKDEPPsEGEAEEEEKEK	2	1	1	39204499	S10(Phospho)	0	3.06706e+07	0.002	0.0175	26.97	0.446621	3	2439.99	-0.536592	21.5861	2
	High	FASFIER	2	1	1	39204499		0	0	0.003	0.02721	29.52	0.0459031	2	869.451	-0.60256	45.6362	0
	High	GMNEALEK	1	1	1	39204499		0	1.53707e+09	0.004	0.03973	39.01	0.00714681	2	891.423	-1.00621	19.5455	0
	High	GmNEALEK	1	1	1	39204499	M2(Oxidation)	0	0	0.004	0.03765	32.64	0.0282325	2	907.418	-0.631137	10.0397	0
	High	TLEIEACR	1	1	1	39204499		0	1.90497e+07	0.005	0.05151	43.01	0.00384527	2	934.466	-0.518397	38.3128	0
	High	DESEDTKEEEEGGEGEEEDTKESEEEEK	1	1	1	39204499		0	2.16026e+07	0.007	0.07077	12.58	13.1146	4	3231.24	-1.42029	19.6708	2
	High	AAKDEVSESRR	1	1	1	39204499		0	956244	0.008	0.07859	21.71	0.652943	3	1247.63	-1.15487	5.99292	2
20982845	RNA-binding protein FUS [Mus musculus]	5129.29	24.71	1	14	17	232	1.36667e+10	518	52.6415	9.36377
	A4	Sequence	# PSMs	# Proteins	# Protein Groups	Protein Group Accessions	Modifications	ΔCn	Area	q-Value	PEP	IonScore	Exp Value	Charge	MH+ [Da]	ΔM [ppm]	RT [min]	# Missed Cleavages
	High	APKPDGPGGGPGGSHMGGNYGDDR	18	1	1	20982845		0	4122279605	0	2.864e-22	112.55	1.25273e-09	2	2252.97	-0.85659	20.3367	0
	High	LKGEATVSFDDPPSAK	35	1	1	20982845		0	1.06516e+10	0	4.995e-17	107.45	2.27287e-09	2	1661.84	-0.44009	36.3049	1
	High	HDSEQDNSDNNTIFVQGLGENVTIESVADYFK	3	1	1	20982845		0	1.06029e+08	0	1.266e-24	99.3	4.58328e-08	3	3585.63	1.66762	70.3208	0
	High	KTGQPMINLYTDR	8	1	1	20982845		0	1.66808e+09	0	4.443e-07	91.35	8.72061e-08	2	1536.78	-0.535304	43.2157	1
	High	AAIDWFDGKEFSGNPIK	9	1	1	20982845		0	1.11803e+10	0	1.527e-15	80.89	1.26442e-06	2	1894.93	-0.114074	63.1631	1
	High	TGQPMINLYTDR	18	1	1	20982845		0	1.44651e+10	0	1.071e-07	74.5	4.38727e-06	2	1408.69	0.715349	51.3039	0
	High	AAIDWFDGK	14	2	2	20982845;30794412		0	15354662515	0	0.001643	71.87	5.26605e-06	2	1022.49	-0.758438	59.1508	0
	High	KTGQPmINLYTDR	10	1	1	20982845	M6(Oxidation)	0	5.68863e+08	0	6.472e-05	71.07	9.13332e-06	2	1552.78	0.543789	36.7069	1
	High	EFSGNPIKVSFATR	3	1	1	20982845		0	1.56473e+08	0	7.472e-07	69.39	1.01788e-05	2	1552.81	-0.520698	51.4167	1
	High	GGFPSGGGGGGGQQR	4	1	1	20982845		0	27324270	0	4.748e-07	66.43	2.30126e-05	2	1275.58	-0.864549	15.2059	0
	High	TGQPmINLYTDR	39	1	1	20982845	M5(Oxidation)	0	7.00844e+09	0	2.157e-05	65.51	3.53034e-05	2	1424.68	0.420824	47.1596	0
	High	GEATVSFDDPPSAK	8	2	2	20982845;30794412		0	4.70088e+09	0	3.877e-07	65.46	3.15735e-05	2	1420.66	-0.0253995	37.1385	0
	High	APKPDGPGGGPGGSHMGGNYGDDRR	2	1	1	20982845		0	6.96583e+07	0	1.357e-12	64.76	8.57712e-05	4	2409.07	-1.48998	16.7676	1
	High	TGQPmINLYTDRETGK	10	1	1	20982845	M5(Oxidation)	0	1.32341e+09	0	2.244e-07	62.46	9.38719e-05	2	1839.89	-0.76556	37.7177	1
	High	KTGQPMINLYTDRETGK	3	1	1	20982845		0	3.24153e+08	0	4.848e-10	60.13	0.000134124	3	1951.99	-0.831703	37.8502	2
	High	TGQPMINLYTDRETGK	6	1	1	20982845		0	2.8197e+09	0	5.454e-07	57.78	0.000257173	2	1823.9	-0.347701	44.3431	1
	High	APKPDGPGGGPGGSHmGGNYGDDR	28	1	1	20982845	M16(Oxidation)	0	2.74366e+09	0	1.059e-12	56.68	0.000480362	4	2268.97	0.141305	12.8667	0
	High	AAIDWFDGKEFSGNPIKVSFATR	3	1	1	20982845		0	4.88865e+08	0	3.735e-12	52.89	0.00076464	3	2556.29	-0.468964	65.2963	2
	High	KTGQPmINLYTDRETGK	2	1	1	20982845	M6(Oxidation)	0	1.90011e+07	0	1.456e-05	36.02	0.0367176	3	1967.98	-1.1564	31.2278	2
	High	APKPDGPGGGPGGSHmGGNYGDDRR	1	1	1	20982845	M16(Oxidation)	0	3.90827e+07	0	6.675e-07	35.89	0.0653226	4	2425.07	-1.59812	10.5717	1
	High	TGQPMINLYTDRETGKLK	1	1	1	20982845		0	2.52199e+07	0	3.029e-08	15.8	2.56846	4	2065.07	-0.183903	44.4707	2
	High	GEATVsFDDPPSAK	1	2	2	20982845;30794412	S6(Phospho)	0	1.33649e+07	0.001	0.01327	27.49	0.18608	2	1500.62	-0.364363	39.7132	0
	High	EFSGNPIK	5	1	1	20982845		0	1.11021e+10	0.002	0.02249	48.35	0.00111857	2	891.457	-0.299052	28.6576	0
	High	VSFATR	1	2	2	20982845;30794412		0	0	0.009	0.08352	30.96	0.0230883	2	680.372	-0.754571	27.363	0
117606277	excitatory amino acid transporter 2 isoform 1 [Mus musculus]	4207.25	29.72	3	17	17	194	7.05296e+09	572	61.9896	6.68311
	A4	Sequence	# PSMs	# Proteins	# Protein Groups	Protein Group Accessions	Modifications	ΔCn	Area	q-Value	PEP	IonScore	Exp Value	Charge	MH+ [Da]	ΔM [ppm]	RT [min]	# Missed Cleavages
	High	KNDEVSSLDAFLDLIR	8	3	1	117606277		0	3.16223e+09	0	3.626e-20	149.26	1.28478e-13	2	1834.95	-0.983629	71.2478	1
	High	NDEVSSLDAFLDLIR	3	3	1	117606277		0	2.8854e+07	0	7.694e-11	102.02	7.65603e-09	2	1706.86	0.372491	73.2268	0
	High	TSVNVVGDSFGAGIVYHLSK	61	3	1	117606277		0	1.08195e+10	0	2.757e-21	101.24	8.50837e-09	2	2050.06	1.01768	63.0723	0
	High	mLILPLIISSLITGLSGLDAK	2	3	1	117606277	M1(Oxidation)	0	2.60767e+06	0	2.064e-14	94.49	1.61812e-09	2	2184.3	1.25318	73.3188	0
	High	SELDTIDSQHR	22	3	1	117606277		0	4979162342	0	2.515e-06	74.14	4.07258e-06	2	1300.61	-0.0867305	26.3288	0
	High	LASPIHPDVVMLIAFPGDILMR	3	3	1	117606277		0	1.43903e+07	0	9.215e-31	71.53	3.18843e-06	2	2405.31	-0.753782	73.2285	0
	High	mHDSHLSSDEPK	9	3	1	117606277	M1(Oxidation)	0	1.55711e+09	0	2.914e-06	66.72	2.00896e-05	2	1398.59	-1.72396	7.39418	0
	High	TQSIYDDKNHR	7	3	1	117606277		0	5.19981e+08	0	1.298e-06	66.42	2.51066e-05	2	1376.65	-0.997373	8.94394	1
	High	LASPIHPDVVMLIAFPGDILmR	9	3	1	117606277	M21(Oxidation)	0	5.77282e+08	0	2.619e-16	65.9	1.415e-05	2	2421.3	0.645495	72.5014	0
	High	MQEDIEmTK	23	3	1	117606277	M7(Oxidation)	0	7.66681e+08	0	0.001292	63.35	3.80077e-05	2	1140.49	0.0458015	18.6814	0
	High	IIAIKDLEVVAR	2	3	1	117606277		0	3.59378e+08	0	3.658e-06	57.08	1.76296e-05	2	1339.83	-1.17184	59.0484	1
	High	TSVNVVGDSFGAGIVYHLSKSELDTIDSQHR	2	3	1	117606277		0	6.75207e+07	0	1.015e-14	57.04	0.00038541	3	3331.65	-1.71024	65.3288	1
	High	MQEDIEMTK	7	3	1	117606277		0	3.58981e+09	0	0.001687	54.27	0.000252525	2	1124.5	-0.676128	30.6269	0
	High	MHDSHLSSDEPKHR	2	3	1	117606277		0	7.15474e+06	0	2.499e-11	52.68	0.000843255	4	1675.76	-1.20881	6.94117	1
	High	aSTEGANNMPK	6	1	1	117606277	N-Term(Acetyl)	0	3.59336e+09	0	2.868e-05	51.06	0.000647113	2	1161.52	-0.0800322	25.4667	0
	High	aSTEGANNmPK	3	1	1	117606277	N-Term(Acetyl); M9(Oxidation)	0	3.61441e+08	0	0.0001075	48.95	0.00111304	2	1177.51	-2.39527	10.2381	0
	High	MHDSHLSSDEPK	10	3	1	117606277		0	5360220892	0	2.604e-08	48.36	0.00138514	2	1382.6	0.140537	11.74	0
	High	mQEDIEmTK	2	3	1	117606277	M1(Oxidation); M7(Oxidation)	0	1.67995e+08	0	0.0003137	44.68	0.00235052	2	1156.48	-1.15219	30.6033	0
	High	LASPIHPDVVmLIAFPGDILmR	4	3	1	117606277	M11(Oxidation); M21(Oxidation)	0	1.43568e+08	0	6.318e-14	39.96	0.00631288	3	2437.3	0.843908	70.5254	0
	High	MRTSVNVVGDSFGAGIVYHLSK	1	3	1	117606277		0	1.18251e+07	0	1.68e-07	31.86	0.0779999	3	2337.2	-1.39297	61.1837	1
	High	sADCSVEEEPWKR	1	2	1	117606277	S1(Phospho)	0	2.58589e+07	0.001	0.005618	47.05	0.00196059	2	1615.64	-6.32852	38.9817	1
	High	TQSIYDDK	4	3	1	117606277		0	1.65299e+09	0.002	0.01615	42.33	0.00600872	2	969.452	-0.264375	17.2155	0
	High	VTLAANGK	1	2	1	117606277		0	1.88593e+08	0.006	0.05786	52.83	0.000533703	2	773.451	-1.07191	12.9885	0
	High	MHDSHLsSDEPK	2	3	1	117606277	S7(Phospho)	0	2.20436e+07	0.007	0.06948	14.42	2.45939	3	1462.57	0.0666081	13.7538	0
31981690	heat shock cognate 71 kDa protein [Mus musculus]	3674.5	51.7	2	21	33	155	2.09959e+09	646	70.8272	5.51611
	A4	Sequence	# PSMs	# Proteins	# Protein Groups	Protein Group Accessions	Modifications	ΔCn	Area	q-Value	PEP	IonScore	Exp Value	Charge	MH+ [Da]	ΔM [ppm]	RT [min]	# Missed Cleavages
	High	IINEPTAAAIAYGLDK	2	4	2	50345978;31981690		0	6.5659e+08	0	4.882e-13	100.66	6.48126e-09	2	1659.9	0.0120313	61.3699	0
	High	NQVAMNPTNTVFDAK	3	1	1	31981690		0	1.44476e+09	0	2.538e-10	100.27	1.34897e-08	2	1649.79	-0.472851	48.5368	0
	High	SINPDEAVAYGAAVQAAILSGDK	2	1	1	31981690		0	3.99206e+08	0	1.102e-15	95.45	3.80896e-08	2	2260.15	2.75281	69.9636	0
	High	NQVAmNPTNTVFDAK	4	1	1	31981690	M5(Oxidation)	0	5.75547e+08	0	1.35e-11	93.21	7.12474e-08	2	1665.79	-1.15302	39.3614	0
	High	FDDAVVQSDMK	1	1	1	31981690		0	2.91173e+08	0	1.2e-08	87.71	2.09081e-07	2	1254.57	-0.55593	39.0645	0
	High	mKEIAEAYLGK	3	1	1	31981690	M1(Oxidation)	0	70179629	0	2.533e-06	87.25	1.51069e-07	2	1268.66	-0.289546	33.5129	1
	High	LDKSQIHDIVLVGGSTR	6	1	1	31981690		0	4.97232e+08	0	1.028e-17	85.02	1.5062e-07	2	1838.01	-0.870012	45.8014	1
	High	IINEPTAAAIAYGLDKK	6	2	2	50345978;31981690		0	2.12736e+09	0	5.9e-08	82.08	2.75342e-07	2	1787.99	0.694286	57.6153	1
	High	FEELNADLFR	1	2	2	50345978;31981690		0	4.35635e+08	0	1.533e-05	79.31	1.40488e-06	2	1253.62	-0.782853	61.8803	0
	High	ARFEELNADLFR	3	2	2	50345978;31981690		0	766470202	0	1.33e-10	77.39	2.10478e-06	2	1480.75	-1.60768	58.9809	1
	High	VEIIANDQGNR	4	6	3	50345978;31981690;124339829		0	8.17504e+08	0	3.206e-06	75.08	2.29427e-06	2	1228.63	0.197128	27.1056	0
	High	TVTNAVVTVPAYFNDSQR	4	1	1	31981690		0	1298348514	0	2.732e-16	74.72	4.68155e-06	2	1982	-0.801152	60.1276	0
	High	RFDDAVVQSDMK	3	1	1	31981690		0	2.1658e+08	0	3.277e-07	72.87	6.88383e-06	2	1410.67	-0.267265	34.858	1
	High	MKEIAEAYLGK	4	1	1	31981690		0	4.74032e+08	0	0.0001865	72.75	4.79389e-06	3	1252.66	-1.02572	39.7971	1
	High	RFDDAVVQSDmK	2	1	1	31981690	M11(Oxidation)	0	2.12205e+07	0	0.0015	66.64	2.58824e-05	2	1426.66	0.390833	25.6673	1
	High	TTPSYVAFTDTER	4	5	3	50345978;31981690;124339829		0	2414833871	0	1.619e-07	65.88	3.41762e-05	3	1487.7	-0.419487	47.421	0
	High	SQIHDIVLVGGSTR	12	1	1	31981690		0	1.20274e+09	0	1.334e-11	65.63	1.60697e-05	2	1481.81	0.0305067	41.9892	0
	High	NSLESYAFNmK	2	1	1	31981690	M10(Oxidation)	0	2.02148e+08	0	8.71e-07	63.2	5.58801e-05	2	1319.59	-0.740633	45.7796	0
	High	STAGDTHLGGEDFDNR	4	2	2	50345978;31981690		0	5.03929e+08	0	4.026e-11	63.2	7.04783e-05	2	1691.73	0.488689	29.9991	0
	High	QTQTFTTYSDNQPGVLIQVYEGER	3	3	2	31981690;124339829		0	392578093	0	2.626e-06	62.34	0.000137051	3	2774.32	-1.84219	64.1272	0
	High	ITITNDKGR	4	5	3	50345978;31981690;124339829		0	1.04872e+08	0	1.802e-05	60.41	6.74246e-05	3	1017.57	-1.6107	11.8122	1
	High	HWPFMVVNDAGRPK	18	1	1	31981690		0	1.09911e+09	0	6.999e-10	58.65	0.0001703	2	1653.83	0.310648	51.982	0
	High	SFYPEEVSSMVLTK	3	1	1	31981690		0	1.2488e+09	0	3.712e-07	57.96	0.000208822	2	1616.79	0.569349	63.8055	0
	High	DAGTIAGLNVLR	1	1	1	31981690		0	1.75656e+09	0	3.873e-06	56.44	0.000133355	2	1199.67	-0.481503	59.6918	0
	High	MVNHFIAEFK	4	1	1	31981690		0	1.03765e+09	0	1.912e-08	55.63	0.000290759	2	1235.62	-0.204216	49.7817	0
	High	mVNHFIAEFK	6	1	1	31981690	M1(Oxidation)	0	2.72074e+08	0	8.166e-08	54.89	0.000351422	2	1251.62	-0.430185	45.2233	0
	High	NSLESYAFNMK	4	1	1	31981690		0	1.01417e+09	0	2.797e-07	54.3	0.000424665	2	1303.6	0.499796	56.5962	0
	High	mVNHFIAEFKR	2	1	1	31981690	M1(Oxidation)	0	2.11504e+07	0	6.908e-07	53.02	0.000536301	3	1407.72	-0.402877	38.2909	1
	High	LLQDFFNGK	2	2	2	50345978;31981690		0	8.56536e+08	0	4.951e-05	52.57	0.000448767	2	1081.57	-1.28473	60.0536	0
	High	MVNHFIAEFKR	5	1	1	31981690		0	8.09736e+07	0	8.331e-07	49.13	0.00109779	2	1391.72	-0.565052	42.2665	1
	High	HWPFmVVNDAGRPK	12	1	1	31981690	M5(Oxidation)	0	2.15752e+08	0	2.484e-09	46.19	0.00328676	4	1669.83	-1.04942	45.679	0
	High	SFYPEEVSSmVLTK	4	1	1	31981690	M10(Oxidation)	0	6.71536e+07	0	1.638e-07	45.55	0.00402177	2	1632.78	-1.4805	58.9352	0
	High	NQVAMNPTNTVFDAKR	1	1	1	31981690		0	1.39117e+07	0	4.101e-05	43.49	0.0066284	3	1805.89	-2.15466	42.0852	1
	High	VQVEYKGETK	1	1	1	31981690		0	6.56947e+07	0	0.00121	41	0.00735548	2	1180.62	-0.288241	15.033	1
	High	FELTGIPPAPR	7	1	1	31981690		0	1.53119e+07	0	0.002478	32.84	0.0215798	2	1197.66	0.768594	57.4043	0
	High	NQTAEKEEFEHQQK	1	1	1	31981690		0	4.03429e+07	0	7.41e-12	31.81	0.12142	4	1745.81	-0.97927	10.4988	1
	High	FDDAVVQSDmK	1	1	1	31981690	M10(Oxidation)	0	3.22166e+07	0	4.341e-05	28.6	0.138591	2	1270.56	1.24349	29.2219	0
	High	EIAEAYLGK	2	1	1	31981690		0	3.80261e+08	0	0.002817	22.98	0.326017	2	993.524	-1.33866	38.4764	0
	High	IQKLLQDFFNGKELNK	1	2	2	50345978;31981690		0	1.15986e+07	0.001	0.007967	22.44	0.210961	3	1935.07	0.00418913	60.5439	2
	High	LSKEDIER	1	1	1	31981690		0	9.13553e+07	0.002	0.02031	59.71	9.26336e-05	2	989.526	-0.389914	14.8669	1
	High	MVQEAEK	1	1	1	31981690		0	3.70723e+06	0.003	0.02881	24.14	0.260005	2	834.402	-0.726463	7.74591	0
	High	LIGDAAK	1	6	3	50345978;31981690;124339829		0	4.59017e+06	0.006	0.05946	43.91	0.00506632	2	687.403	-1.33077	12.5461	0
114145493	heterogeneous nuclear ribonucleoprotein Q isoform 1 [Mus musculus]	3270.02	54.9	2	32	35	131	4.29468e+09	623	69.5896	8.5874
	A4	Sequence	# PSMs	# Proteins	# Protein Groups	Protein Group Accessions	Modifications	ΔCn	Area	q-Value	PEP	IonScore	Exp Value	Charge	MH+ [Da]	ΔM [ppm]	RT [min]	# Missed Cleavages
	High	VAEKLDEIYVAGLVAHSDLDER	6	2	1	114145493		0	8.54138e+08	0	2.754e-22	137.47	2.35286e-12	2	2442.25	-0.976315	62.6084	1
	High	YGGPPPDSVYSGQQPSVGTEIFVGK	5	2	1	114145493		0	1028004349	0	4.807e-18	115.22	6.37739e-10	2	2566.24	-0.463968	60.872	0
	High	AIEALKEFNEDGALAVLQQFK	6	2	1	114145493		0	1.48137e+09	0	1.095e-24	111.74	5.56674e-10	2	2334.23	-0.180412	69.2641	1
	High	LDEIYVAGLVAHSDLDER	4	2	1	114145493		0	3.98034e+08	0	1.926e-15	103.2	6.59074e-09	2	2015.01	0.546683	63.3689	0
	High	VWGNVGTVEWADPIEDPDPEVMAK	3	2	1	114145493		0	4.80171e+08	0	5.133e-21	92.21	1.58019e-07	2	2654.24	0.0848471	67.1919	0
	High	NLANTVTEEILEK	3	2	1	114145493		0	1.26841e+09	0	1.238e-06	90.95	7.14335e-08	2	1473.78	-1.15463	64.2262	0
	High	VTEGLTDVILYHQPDDK	4	2	1	114145493		0	2.14511e+09	0	2.194e-19	82.04	9.00249e-07	2	1942.98	-0.233649	57.5576	0
	High	EFNEDGALAVLQQFK	3	2	1	114145493		0	5.76213e+08	0	4.338e-10	81	1.05129e-06	2	1708.85	0.00718336	67.2828	0
	High	KYGGPPPDSVYSGQQPSVGTEIFVGK	8	2	1	114145493		0	8.97844e+08	0	3.472e-15	77.71	2.87444e-06	3	2694.34	-0.401333	56.8694	1
	High	DLEGENIEIVFAKPPDQK	5	2	1	114145493		0	8.63999e+08	0	3.496e-17	76.37	2.96994e-06	2	2042.04	-0.386251	61.152	0
	High	KLKDYAFIHFDER	3	2	1	114145493		0	5.44093e+07	0	3.475e-08	75.54	2.96289e-06	3	1681.87	-0.802667	47.4396	2
	High	LKDYAFIHFDER	9	2	1	114145493		0	6.97664e+08	0	2.099e-09	73.02	6.40568e-06	2	1553.77	0.121409	51.9236	1
	High	DLFEDELVPLFEK	3	2	1	114145493		0	2.36011e+09	0	1.404e-11	71.56	8.87803e-06	2	1593.8	-0.393118	72.1489	0
	High	LMMDPLTGLNR	2	2	1	114145493		0	1043657042	0	8.204e-06	67.81	1.66819e-05	2	1260.64	-0.583214	62.2103	0
	High	TGYTLDVTTGQR	11	4	2	459683864;114145493		0	4.16566e+09	0	1.484e-08	62.55	5.51457e-05	2	1311.65	-1.38306	39.2553	0
	High	TKEQILEEFSK	3	2	1	114145493		0	5.63002e+08	0	6.477e-05	61.65	6.33644e-05	2	1351.71	-0.493378	44.9304	1
	High	VTEGLTDVILYHQPDDKK	4	2	1	114145493		0	1.89316e+08	0	6.965e-05	59.98	0.000117188	2	2071.07	-0.159918	51.4225	1
	High	LYNNHEIR	4	2	1	114145493		0	8.99685e+08	0	0.003245	59.96	6.12112e-05	2	1058.54	-0.599248	14.6806	0
	High	LmMDPLTGLNR	6	2	1	114145493	M2(Oxidation)	0	2.93268e+08	0	0.0005736	57.24	0.00019333	2	1276.64	0.347416	58.0037	0
	High	LmmDPLTGLNR	3	2	1	114145493	M2(Oxidation); M3(Oxidation)	0	2.81991e+08	0	0.0002277	55.95	0.000247872	2	1292.63	0.216227	44.6458	0
	High	DYAFIHFDER	2	2	1	114145493		0	3.06207e+08	0	0.0002513	54.82	0.000341805	2	1312.59	-0.907576	58.4549	0
	High	NLANTVTEEILEKSFSQFGK	1	2	1	114145493		0	5.03596e+06	0	5.5e-09	50.43	0.0010665	3	2255.16	0.320074	70.2925	1
	High	aTEHVNGNGTEEPMDTTSAVIHSENFQTLLDAGLPQK	1	2	1	114145493	N-Term(Acetyl)	0	4.0749e+07	0	2.064e-15	49.34	0.00399877	4	3993.87	-1.32387	66.4873	0
	High	AMEEMNGK	2	2	1	114145493		0	1.73097e+08	0	0.0008788	48.25	0.000436901	2	909.38	-1.06347	11.5195	0
	High	VWGNVGTVEWADPIEDPDPEVmAK	1	2	1	114145493	M22(Oxidation)	0	1.11446e+08	0	3.06e-08	46.22	0.00647813	3	2670.24	1.06932	65.8514	0
	High	VKVWGNVGTVEWADPIEDPDPEVMAK	1	2	1	114145493		0	9.98394e+07	0	8.807e-07	45.19	0.00674396	3	2881.41	-0.561595	65.1146	1
	High	VTEGLTDVILYHQPDDKKK	6	2	1	114145493		0	3.20843e+08	0	1.149e-10	42.44	0.00490341	3	2199.16	-1.40532	46.6198	2
	High	AMEEMNGKDLEGENIEIVFAKPPDQK	1	2	1	114145493		0	5.79731e+07	0	1.098e-05	34.05	0.102343	4	2932.4	-2.32444	60.1097	1
	High	VKVWGNVGTVEWADPIEDPDPEVmAK	1	2	1	114145493	M24(Oxidation)	0	29601462	0	1.961e-06	30.51	0.211185	3	2897.4	0.606692	63.7931	1
	High	DYAFIHFDERDGAVK	2	2	1	114145493		0	2.86554e+07	0	0.0002703	29.74	0.177887	3	1782.84	-0.00709847	54.1089	1
	High	LKDYAFIHFDERDGAVK	5	2	1	114145493		0	1.00125e+08	0	8.072e-06	29.54	0.147971	3	2024.02	0.0724118	48.6653	2
	High	DSDLSHVQNK	3	2	1	114145493		0	4.75617e+08	0	0.001934	27.34	0.17214	3	1142.54	-1.60875	10.3621	0
	High	AIEALKEFNEDGALAVLQQFKDSDLSHVQNK	1	2	1	114145493		0	0	0	7.447e-05	15.34	4.27219	5	3457.75	-2.32867	67.4975	2
	High	AGPIWDLR	3	4	2	459683864;114145493		0	5.55423e+09	0.001	0.009647	55.64	0.000106839	2	927.504	-0.706607	57.861	0
	High	EQILEEFSK	2	2	1	114145493		0	628436394	0.001	0.007562	45.52	0.00221489	2	1122.57	-0.203835	51.7899	0
	High	LFVGSIPK	1	4	2	459683864;114145493		0	3.16414e+09	0.001	0.008482	40.37	0.00338406	2	860.523	-0.81145	47.7573	0
	High	QTNNQNWGSQPIAQQPLQGGDHSGNYGYK	1	1	1	114145493		0	4.18025e+07	0.001	0.01362	6.44	74.5083	3	3187.46	1.53674	44.2896	0
	High	VADSSK	1	2	1	114145493		0	2.42544e+06	0.002	0.02269	59.85	5.40862e-05	2	606.309	-0.885433	2.76949	0
	High	KADGYNQPDTK	1	1	1	114145493		0	7.00818e+06	0.006	0.06328	40.06	0.00832913	2	1236.58	-2.31452	7.38106	1
40254595	dihydropyrimidinase-related protein 2 [Mus musculus]	3261.6	62.06	1	25	30	117	1.53049e+09	572	62.2386	6.37939
	A4	Sequence	# PSMs	# Proteins	# Protein Groups	Protein Group Accessions	Modifications	ΔCn	Area	q-Value	PEP	IonScore	Exp Value	Charge	MH+ [Da]	ΔM [ppm]	RT [min]	# Missed Cleavages
	High	NLHQSGFSLSGAQIDDNIPR	9	1	1	40254595		0	1.32311e+09	0	3.785e-24	114.6	5.86505e-10	2	2169.07	0.448227	56.3683	0
	High	GTVVYGEPITASLGTDGSHYWSK	4	1	1	40254595		0	1.04242e+09	0	1.168e-20	109.75	2.24615e-09	2	2425.16	-1.13686	60.2938	0
	High	FQLTDSQIYEVLSVIR	4	1	1	40254595		0	8.78393e+06	0	2.81e-15	109.42	8.16015e-10	2	1911.02	0.635156	72.2849	0
	High	mDENQFVAVTSTNAAK	3	5	3	209862992;40254595;40068507	M1(Oxidation)	0	1.14733e+08	0	7.944e-11	103.53	7.46372e-09	2	1741.8	-1.27662	39.6628	0
	High	FQmPDQGMTSADDFFQGTK	4	1	1	40254595	M3(Oxidation)	0	5.91616e+07	0	1.734e-16	101.89	1.32114e-08	2	2166.91	-1.73809	60.0891	0
	High	DHGVNSFLVYMAFK	2	1	1	40254595		0	1.36836e+08	0	6.342e-17	93.37	6.34694e-08	2	1627.8	1.17373	67.3625	0
	High	AALAGGTTmIIDHVVPEPGTSLLAAFDQWR	3	1	1	40254595	M9(Oxidation)	0	1.20054e+08	0	2.524e-22	88.02	2.32698e-07	3	3153.6	-1.6452	72.0504	0
	High	FQmPDQGmTSADDFFQGTK	4	1	1	40254595	M3(Oxidation); M8(Oxidation)	0	5.35764e+07	0	7.022e-13	88	3.38454e-07	2	2182.9	-0.849835	53.2538	0
	High	FQMPDQGMTSADDFFQGTK	2	1	1	40254595		0	232489391	0	4.33e-11	87.65	3.58012e-07	2	2150.91	-0.709959	64.1034	0
	High	IVLEDGTLHVTEGSGR	9	1	1	40254595		0	8.80616e+08	0	2.863e-12	84.56	3.70942e-07	2	1682.87	-2.45087	42.6019	0
	High	ISVGSDADLVIWDPDSVK	4	1	1	40254595		0	2.91418e+08	0	8.446e-13	83.37	6.30552e-07	2	1915.97	0.403176	65.8328	0
	High	IVNDDQSFYADIYMEDGLIK	1	3	2	209862992;40254595		0	25921133	0	1.646e-11	81.42	1.65999e-06	2	2349.1	0.583257	67.4479	0
	High	QIGENLIVPGGVK	3	3	2	40254595;40068507		0	1.72138e+09	0	4.013e-07	79.15	3.07695e-07	2	1323.76	-1.13844	53.8283	0
	High	DIGAIAQVHAENGDIIAEEQQR	6	1	1	40254595		0	2.47371e+08	0	1.883e-18	75.04	5.50832e-06	3	2377.17	-0.363976	53.6838	0
	High	KGTVVYGEPITASLGTDGSHYWSK	2	1	1	40254595		0	8.9073e+07	0	4.109e-12	71.88	1.15587e-05	3	2553.26	0.182143	56.3724	1
	High	MVIPGGIDVHTR	5	1	1	40254595		0	1.03042e+09	0	5.232e-09	69.63	8.22687e-06	2	1294.69	0.440387	47.0238	0
	High	DNFTLIPEGTNGTEER	3	1	1	40254595		0	3.06605e+08	0	1.229e-09	68.77	2.28245e-05	2	1792.83	-1.08653	55.6092	0
	High	AALAGGTTMIIDHVVPEPGTSLLAAFDQWR	2	1	1	40254595		0	2.0378e+08	0	1.684e-18	68.13	1.86271e-05	3	3137.61	1.12208	73.1807	0
	High	DRFQLTDSQIYEVLSVIR	3	1	1	40254595		0	1.19767e+08	0	5.084e-08	61.87	5.97144e-05	3	2182.15	-1.05258	71.3594	1
	High	mVIPGGIDVHTR	4	1	1	40254595	M1(Oxidation)	0	1.35162e+08	0	1.511e-05	61.72	4.64354e-05	2	1310.69	0.589273	38.2497	0
	High	SAAEVIAQAR	5	1	1	40254595		0	1.0506e+09	0	2.037e-06	59.94	8.58276e-05	2	1015.55	0.487582	30.178	0
	High	GIQEEMEALVK	2	1	1	40254595		0	3.21928e+08	0	2.621e-05	57.91	0.000164316	2	1246.64	1.74003	63.2614	0
	High	GSPLVVISQGK	3	1	1	40254595		0	1546986240	0	3.443e-07	56.26	7.60643e-05	2	1084.64	0.126095	43.9019	0
	High	DHGVNSFLVYmAFK	1	1	1	40254595	M11(Oxidation)	0	3.98243e+07	0	5.752e-07	54.95	0.000468798	3	1643.79	-1.02498	62.2285	0
	High	GIQEEmEALVK	2	1	1	40254595	M6(Oxidation)	0	3.60508e+07	0	0.001464	54.12	0.000376608	2	1262.63	-1.40898	39.129	0
	High	KPFPDFVYKR	4	1	1	40254595		0	1.02118e+08	0	3.29e-09	54	0.000203234	3	1296.71	-0.287604	41.5222	1
	High	MDENQFVAVTSTNAAK	2	5	3	209862992;40254595;40068507		0	2.73818e+08	0	8.459e-07	50.81	0.001351	2	1725.81	-1.12268	45.8639	0
	High	AVGKDNFTLIPEGTNGTEER	2	1	1	40254595		0	5.78671e+07	0	0.000486	48.99	0.00215962	2	2148.06	-0.421543	48.7261	1
	High	KKGTVVYGEPITASLGTDGSHYWSK	2	1	1	40254595		0	1.59164e+08	0	1.163e-16	46.86	0.00298997	4	2681.36	-0.172753	51.4184	2
	High	NLHQSGFSLSGAQIDDNIPRR	1	1	1	40254595		0	6.08948e+07	0	6.647e-06	45.78	0.00402967	4	2325.17	0.649377	49.3169	1
	High	KPFPDFVYK	5	1	1	40254595		0	6.26725e+08	0	0.001118	44.15	0.0019595	2	1140.61	-1.10446	49.1399	0
	High	VFNLYPR	1	1	1	40254595		0	1284660913	0	0.0009283	41.65	0.00338194	2	908.499	0.332203	49.9682	0
	High	ILDLGITGPEGHVLSRPEEVEAEAVNR	3	1	1	40254595		0	1.24284e+09	0	5.837e-12	34.79	0.0310155	3	2900.51	-0.860901	60.648	0
	High	IVNDDQSFYADIYmEDGLIK	1	3	2	209862992;40254595	M14(Oxidation)	0	1.98347e+07	0	7.561e-05	22.82	1.26106	3	2365.1	3.57526	65.7097	0
	High	GIQEEMEALVKDHGVNSFLVYmAFK	1	1	1	40254595	M22(Oxidation)	0	6.39836e+06	0	3.242e-05	18.21	3.14097	4	2871.41	0.409123	69.7054	1
	High	DHGVNSFLVYmAFKDR	1	1	1	40254595	M11(Oxidation)	0	1.07842e+07	0.001	0.009846	39.28	0.0218772	3	1914.91	-1.62247	59.2523	1
	High	MSVIWDK	2	3	2	209862992;40254595		0	7.26557e+08	0.001	0.006169	38.23	0.0100034	2	878.443	-0.859886	47.7416	0
	High	IVAPPGGR	2	5	3	209862992;40254595;40068507		0	0	0.009	0.08625	43.43	0.000839792	2	766.456	-1.39745	17.1909	0
459683864	heterogeneous nuclear ribonucleoprotein R isoform a [Mus musculus]	3034.88	42.25	3	29	32	120	4.29468e+09	632	70.8442	8.1333
	A4	Sequence	# PSMs	# Proteins	# Protein Groups	Protein Group Accessions	Modifications	ΔCn	Area	q-Value	PEP	IonScore	Exp Value	Charge	MH+ [Da]	ΔM [ppm]	RT [min]	# Missed Cleavages
	High	YGGPPPDSVYSGVQPGIGTEVFVGK	5	2	1	459683864		0	928645110	0	3.917e-20	112.08	1.11871e-09	2	2507.24	-1.16146	62.6215	0
	High	EIEGEEIEIVLAKPPDK	4	2	1	459683864		0	2.48333e+08	0	8.367e-15	105.74	2.13215e-09	2	1909.02	-0.657361	59.95	0
	High	STAYEDYYYHPPPR	18	2	1	459683864		0	1.91113e+09	0	4.149e-15	96.09	3.96242e-08	2	1758.78	-0.298586	39.8459	0
	High	NLATTVTEEILEK	4	2	1	459683864		0	1.6471e+09	0	5.492e-09	90.61	7.1472e-08	2	1460.79	0.597315	67.1894	0
	High	KLKDYAFVHFEDR	3	2	1	459683864		0	5.14127e+07	0	8.948e-05	81.01	8.40844e-07	2	1667.85	-0.164244	43.1353	2
	High	LMMDPLSGQNR	3	2	1	459683864		0	932480756	0	2.246e-05	75.02	3.09581e-06	2	1261.6	-1.16149	50.3282	0
	High	VTEGLVDVILYHQPDDK	2	2	1	459683864		0	1426710682	0	1.104e-15	74.42	4.31523e-06	2	1941	0.149614	63.4717	0
	High	KYGGPPPDSVYSGVQPGIGTEVFVGK	6	2	1	459683864		0	8.44863e+08	0	3.275e-19	70.25	1.37502e-05	3	2635.34	-1.06352	60.0142	1
	High	VWGNVVTVEWADPVEEPDPEVMAK	3	2	1	459683864		0	1.75846e+08	0	1.11e-16	69.07	2.99417e-05	2	2696.29	-0.125386	67.6904	0
	High	LKDYAFVHFEDR	7	2	1	459683864		0	7.28301e+08	0	5.39e-06	68.56	1.78045e-05	2	1539.76	0.376587	47.2804	1
	High	TKENILEEFSK	2	2	1	459683864		0	5.47966e+08	0	9.383e-06	67.93	1.72822e-05	2	1337.69	-0.0235875	51.3289	1
	High	DLYEDELVPLFEK	3	2	1	459683864		0	1.55147e+09	0	2.305e-06	66.07	3.41963e-05	2	1609.8	-0.178466	68.7089	0
	High	LMmDPLSGQNR	6	2	1	459683864	M3(Oxidation)	0	1.52959e+08	0	3.893e-05	65.77	2.26579e-05	2	1277.6	-0.988696	38.3676	0
	High	TGYTLDVTTGQR	11	4	2	459683864;114145493		0	4.16566e+09	0	1.484e-08	62.55	5.51457e-05	2	1311.65	-1.38306	39.2553	0
	High	VTEGLVDVILYHQPDDKKK	6	2	1	459683864		0	2.90857e+08	0	8.541e-07	60.53	4.96992e-05	2	2197.18	-0.81167	57.139	2
	High	EIEGEEIEIVLAKPPDKK	9	2	1	459683864		0	2.04741e+08	0	1.085e-09	58.56	6.84737e-05	3	2037.11	-0.382588	55.1154	1
	High	LmmDPLSGQNR	2	2	1	459683864	M2(Oxidation); M3(Oxidation)	0	1.6496e+08	0	0.0001129	57.41	0.000159221	2	1293.59	-0.253979	28.189	0
	High	VWGNVVTVEWADPVEEPDPEVmAK	2	2	1	459683864	M22(Oxidation)	0	6.46617e+07	0	5.024e-09	55.93	0.000662809	2	2712.29	-0.0501012	66.4296	0
	High	VTEGLVDVILYHQPDDKK	2	2	1	459683864		0	1.2361e+08	0	5.696e-09	55.17	0.000277937	2	2069.09	-0.744265	60.3427	1
	High	ADGYNQPDSK	1	2	1	459683864		0	5.43594e+07	0	2.585e-05	54.16	0.000200871	2	1094.47	-0.36218	8.75203	0
	High	YGGPPPDSVYSGVQPGIGTEVFVGKIPR	1	2	1	459683864		0	11628125	0	1.543e-10	53.21	0.00048899	3	2873.49	2.0674	63.1473	1
	High	DYAFVHFEDR	4	2	1	459683864		0	2.94622e+08	0	2.529e-05	52	0.000679541	2	1298.58	-0.334102	53.0796	0
	High	TLIEAGLPQK	1	1	1	459683864		0	3.40281e+07	0	0.0009972	47.66	0.00046791	2	1069.62	-0.295217	41.7076	0
	High	VKVWGNVVTVEWADPVEEPDPEVMAK	1	2	1	459683864		0	5.23997e+07	0	1.089e-07	43.09	0.00866698	3	2923.46	1.23719	65.9134	1
	High	ENILEEFSK	2	2	1	459683864		0	4.45429e+08	0	0.003892	35.43	0.02267	2	1108.55	-0.18386	61.1935	0
	High	AMDEMNGK	1	2	1	459683864		0	1.45263e+08	0	0.002318	23.18	0.144492	2	895.364	-0.847693	12.0237	0
	High	KYGGPPPDSVYSGVQPGIGTEVFVGKIPR	1	2	1	459683864		0	5.32747e+06	0	0.0003747	6.96	14.67	4	3001.58	0.144843	60.8839	2
	High	AGPIWDLR	3	4	2	459683864;114145493		0	5.55423e+09	0.001	0.009647	55.64	0.000106839	2	927.504	-0.706607	57.861	0
	High	LFVGSIPK	1	4	2	459683864;114145493		0	3.16414e+09	0.001	0.008482	40.37	0.00338406	2	860.523	-0.81145	47.7573	0
	High	SFSEFGKLER	1	2	1	459683864		0	1.0012e+07	0.001	0.005428	31.1	0.0618669	3	1199.6	-0.540371	41.5657	1
	High	ESDLSHVQNK	1	1	1	459683864		0	4.1012e+06	0.001	0.01107	18.05	1.46805	3	1156.56	-1.84835	9.2809	0
	High	KADGYNQPDSK	1	2	1	459683864		0	5993648	0.004	0.04436	52.41	0.000488573	2	1222.57	-0.423505	6.94036	1
	High	VQESTK	1	3	1	459683864		0	1.33233e+06	0.008	0.07134	43.65	0.00320619	2	691.361	-1.43155	3.08625	0
	High	LCDsYEIRPGK	1	2	1	459683864	S4(Phospho)	0	8.20219e+06	0.009	0.08615	16.63	2.252	2	1360.59	-6.10456	36.0199	0
	High	VQESTKGPDEAK	1	2	1	459683864		0	1.71391e+07	0.009	0.08153	13.91	4.12743	3	1288.64	-1.32401	6.94524	1
27369581	calcium-binding mitochondrial carrier protein Aralar1 [Mus musculus]	2958.74	60.27	1	30	35	110	6.57403e+08	677	74.5227	8.25049
	A4	Sequence	# PSMs	# Proteins	# Protein Groups	Protein Group Accessions	Modifications	ΔCn	Area	q-Value	PEP	IonScore	Exp Value	Charge	MH+ [Da]	ΔM [ppm]	RT [min]	# Missed Cleavages
	High	SGmISGLDFSDVMVTIR	3	1	1	27369581	M3(Oxidation)	0	21904986	0	2.207e-15	150.24	1.5523e-13	2	1843.89	0.151731	67.7263	0
	High	HLNYVEFTQFLQELQLEHAR	3	1	1	27369581		0	4.74564e+08	0	4.589e-20	125.64	3.83558e-11	2	2515.27	-0.160127	68.0509	0
	High	IAPLAEGALPYNLAELQR	2	1	1	27369581		0	5.26036e+08	0	7.036e-17	113.82	1.74488e-10	2	1939.07	0.144284	66.2018	0
	High	SGMISGLDFSDVMVTIR	2	1	1	27369581		0	6.84006e+07	0	3.151e-14	102.68	8.13043e-09	2	1827.9	1.11095	69.8122	0
	High	LATATFAGIENK	3	1	1	27369581		0	5.84974e+08	0	2.171e-06	95.14	2.4067e-08	2	1235.66	-0.0646083	45.593	0
	High	VGGINLLTAGALAGVPAASLVTPADVIK	2	1	1	27369581		0	5.36958e+08	0	1.445e-19	87.71	1.27923e-08	2	2588.5	-1.82156	72.5856	0
	High	FTLGSVAGAVGATAVYPIDLVK	4	1	1	27369581		0	1.67318e+08	0	8.432e-17	87.6	5.7695e-08	2	2149.19	0.698323	70.6373	0
	High	VSALNVLQDLGLFGLYK	2	1	1	27369581		0	2.97555e+06	0	5.4e-13	87.49	5.19563e-08	2	1850.04	-1.4556	73.2481	0
	High	WFYIDFGGLKPSGSEPTPK	2	1	1	27369581		0	6.02173e+08	0	8.002e-14	82.65	7.92059e-07	2	2126.06	2.04933	65.9159	0
	High	LLLADENGR	2	1	1	27369581		0	2.27347e+08	0	6.985e-05	79.38	6.70156e-07	2	1000.54	-0.994433	33.4228	0
	High	SSPQFGVTLVTYELLQR	5	1	1	27369581		0	1.34246e+08	0	2.075e-08	74.17	3.09514e-06	2	1938.03	-2.85641	70.245	0
	High	DIEVTKEEFAQSAIR	4	1	1	27369581		0	1.56505e+08	0	4.001e-07	69.01	1.67492e-05	3	1735.89	-0.0280832	48.4107	1
	High	NIFLQYASTEVDGEHYmTPEDFVQR	1	1	1	27369581	M17(Oxidation)	0	3.59925e+07	0	6.453e-23	68.59	4.67507e-05	3	3005.36	-0.997957	64.6937	0
	High	KHLNYVEFTQFLQELQLEHAR	2	1	1	27369581		0	2.41678e+07	0	2.912e-14	67.9	1.67046e-05	3	2643.37	0.25843	65.8112	1
	High	IVQLLAGVADQTK	4	1	1	27369581		0	7.5667e+08	0	4.435e-08	66.62	8.14463e-06	2	1355.79	0.354937	58.1791	0
	High	IYSTLAGTR	2	1	1	27369581		0	1.10617e+08	0	0.0007667	64.52	1.77651e-05	2	981.536	-0.038494	29.8777	0
	High	GTGSVVGELMYK	2	1	1	27369581		0	3.8217e+08	0	5.544e-05	64.22	3.55547e-05	2	1240.62	-0.35015	54.6939	0
	High	NIFLQYASTEVDGEHYMTPEDFVQR	3	1	1	27369581		0	4.56632e+08	0	1.133e-22	63.46	0.000145366	3	2989.37	1.48124	66.8478	0
	High	SGNGEVTFENVK	3	1	1	27369581		0	141032057	0	7.231e-07	62.41	5.89905e-05	2	1280.61	-0.316705	34.5413	0
	High	EEGPSAFWK	3	1	1	27369581		0	2.34836e+08	0	0.001605	62.33	3.77482e-05	2	1050.49	0.272427	49.4686	0
	High	YLGLYNDPNSNPK	1	1	1	27369581		0	6.13366e+08	0	2.027e-06	60.56	0.00010957	2	1494.72	-0.104188	43.2387	0
	High	KIYSTLAGTR	3	1	1	27369581		0	62333073	0	0.0001317	59.37	3.60129e-05	2	1109.63	-0.418451	25.1826	1
	High	GLIPQLIGVAPEK	2	3	2	27369581;294832028		0	530596353	0	1.214e-06	59.07	1.49894e-05	2	1334.8	-1.0393	64.3953	0
	High	LQVAGEITTGPR	2	3	2	294832028;27369581		0	5.18734e+08	0	4.5e-05	56.1	0.000129854	2	1241.69	0.173065	38.97	0
	High	LTLADIER	2	1	1	27369581		0	5.55666e+08	0	0.001074	55.3	0.000257788	2	930.525	-0.220463	50.8415	0
	High	FKSPSVAVAQPK	3	1	1	27369581		0	6.7534e+07	0	0.0004682	54.99	0.000177813	2	1258.72	-0.161864	31.0196	1
	High	KDIEVTKEEFAQSAIR	1	1	1	27369581		0	2.25585e+07	0	0.001455	52.77	0.000493304	3	1863.98	-1.43379	38.6352	2
	High	YEGFFGLYR	2	3	2	294832028;27369581		0	5.04066e+08	0	0.0001624	52.33	0.000545317	2	1151.55	-1.80361	64.3633	0
	High	LTVNDFVR	1	3	2	294832028;27369581		0	5.14014e+08	0	0.003513	50.33	0.000547293	2	963.526	0.0780519	52.0713	0
	High	IADLPPANPDHIGGYR	26	1	1	27369581		0	1.78623e+08	0	1.098e-07	50.11	0.00116024	3	1705.86	-0.802115	44.3225	0
	High	SPSVAVAQPK	2	1	1	27369581		0	3.03501e+08	0	3.064e-05	46.53	0.000585842	2	983.552	-0.456503	20.5494	0
	High	EEFAQSAIR	1	1	1	27369581		0	6.62312e+07	0	0.000175	45.43	0.00208655	2	1050.52	-0.9004	31.529	0
	High	GTGSVVGELmYK	2	1	1	27369581	M10(Oxidation)	0	7.77249e+07	0	8.733e-05	45.03	0.00298976	2	1256.62	-0.281937	43.921	0
	High	ILREEGPSAFWK	3	1	1	27369581		0	1.71673e+08	0	1.253e-05	40.48	0.008403	3	1432.76	-0.940916	50.292	1
	High	VLRYEGFFGLYR	2	3	2	294832028;27369581		0	3.38751e+07	0	0.0003825	37.23	0.0165485	2	1519.81	-0.368462	63.7074	1
	High	QQSPGLGRPIWLQIAESAYR	1	1	1	27369581		0	3.92423e+08	0	1.428e-05	19.45	0.921629	3	2270.2	0.275203	68.0255	0
	High	LATATFAGIENKFGLYLPK	1	1	1	27369581		0	4.51547e+06	0.001	0.01137	16.35	0.902625	2	2054.13	0.687015	67.6004	1
	High	LHFGHNR	1	1	1	27369581		0	9.42781e+07	0.005	0.04801	34.03	0.0207172	2	880.453	-0.982349	9.06478	0
124248579	ras GTPase-activating protein-binding protein 2 isoform a [Mus musculus]	1871.91	61.41	2	25	26	150	7.5633e+08	482	54.0548	5.61768
	A4	Sequence	# PSMs	# Proteins	# Protein Groups	Protein Group Accessions	Modifications	ΔCn	Area	q-Value	PEP	IonScore	Exp Value	Charge	MH+ [Da]	ΔM [ppm]	RT [min]	# Missed Cleavages
	High	GVGGKLPNFGFVVFDDSEPVQR	1	2	1	124248579		0	7.4596e+06	0	4.082e-19	98.34	1.96237e-08	2	2364.2	-0.253699	66.266	1
	High	EFFMSFGNVVELR	2	2	1	124248579		0	2.18197e+07	0	9.14e-09	98.1	2.04908e-08	2	1574.77	1.47167	69.4823	0
	High	FmQTFVLAPEGSVPNK	6	2	1	124248579	M2(Oxidation)	0	1.56204e+08	0	1.198e-10	87.54	2.48439e-07	2	1780.89	0.229328	57.3604	0
	High	LPNFGFVVFDDSEPVQR	7	2	1	124248579		0	8.33519e+08	0	1.776e-11	83.73	6.59612e-07	2	1965.97	-1.47629	68.7998	0
	High	VDAKPEVQSQPPR	4	2	1	124248579		0	4.26581e+08	0	2.196e-10	68.58	1.39508e-05	3	1450.76	-0.514895	16.1431	0
	High	ILIAKPIMFR	5	2	1	124248579		0	671923661	0	6.423e-05	67.51	1.49032e-06	2	1201.75	-0.568077	57.2748	0
	High	VmEKPSPLLVGR	2	3	2	124248579;7305075	M2(Oxidation)	0	1.15989e+07	0	9.911e-06	64.03	2.08754e-05	3	1341.75	-1.6691	32.4839	0
	High	GDMEQNDSDNR	1	2	1	124248579		0	3.79684e+07	0	1.571e-07	62.53	2.70579e-05	2	1280.48	-1.40556	7.44061	0
	High	AFSWASVTSK	2	1	1	124248579		0	6.06263e+08	0	3.779e-06	59.25	8.49779e-05	2	1083.55	-0.730124	53.8226	0
	High	YPDSHQLFVGNLPHDIDENELK	3	2	1	124248579		0	4.01773e+08	0	1.319e-09	57.07	0.000443621	3	2580.24	-0.234565	59.8275	0
	High	VMEKPSPLLVGR	2	3	2	124248579;7305075		0	2.12615e+08	0	3.076e-06	55.45	7.69775e-05	3	1325.76	-0.0232467	38.9708	0
	High	TEELKPQVEEK	3	2	1	124248579		0	3.19373e+08	0	0.000123	53.87	0.000391335	2	1329.69	-0.334452	19.0276	0
	High	KFMQTFVLAPEGSVPNK	3	2	1	124248579		0	1.83503e+08	0	7.37e-07	53.81	0.000386589	2	1892.99	0.044825	57.5387	1
	High	NSSYVHGGVDASGKPQEAVYGQNDIHHK	7	2	1	124248579		0	4.61428e+08	0	1.105e-11	51.43	0.00200762	4	2994.41	-0.293727	28.1701	0
	High	SAtPPPAEPASLPQEPPK	30	1	1	124248579	T3(Phospho)	0	9.07541e+07	0	1.513e-05	48.91	0.00221519	2	1893.9	-0.462079	39.9673	0
	High	FYVHNDMFR	6	2	1	124248579		0	6.31891e+08	0	0.0004616	48.56	0.00119045	3	1228.56	-0.748409	45.6165	0
	High	HVDAHATLSDGVVVQVMGLLSNSGQPER	1	2	1	124248579		0	9.44028e+07	0	9.189e-12	45.4	0.00457696	4	2916.46	-0.785549	68.6737	0
	High	IIRYPDSHQLFVGNLPHDIDENELK	2	2	1	124248579		0	2.65037e+07	0	2.175e-16	44.7	0.00450493	3	2962.5	-0.442378	59.9233	1
	High	HLEELEEK	2	2	1	124248579		0	4.98949e+08	0	0.002234	44.16	0.00315216	2	1026.51	-1.7446	17.3044	0
	High	FMQTFVLAPEGSVPNK	2	2	1	124248579		0	479896519	0	7.983e-10	42.98	0.00687782	2	1764.9	-1.33563	61.5922	0
	High	KFmQTFVLAPEGSVPNK	4	2	1	124248579	M3(Oxidation)	0	6.64754e+07	0	5.334e-05	42.66	0.00620049	3	1908.99	-0.0804885	50.2657	1
	High	FYVHNDmFR	1	2	1	124248579	M7(Oxidation)	0	3.01902e+07	0	0.001661	39.63	0.0101216	2	1244.55	-0.639091	35.5095	0
	High	ILIAKPImFR	3	2	1	124248579	M8(Oxidation)	0	7.44959e+07	0	2.975e-06	39.13	0.00153947	3	1217.74	-0.555987	50.7237	0
	High	QYYTLLNKAPEYLHR	1	2	1	124248579		0	3.02264e+07	0	0.003367	33.96	0.0438756	3	1908.99	-0.998521	54.0346	1
	High	NLPPSGTVSSSGIPPHVK	37	1	1	124248579		0	2.60567e+07	0	5.703e-05	32.17	0.046476	2	1773.95	0.308617	39.0229	0
	High	SATPPPAEPASLPQEPPK	1	1	1	124248579		0	7.7133e+06	0	0.002415	26.25	0.258598	2	1813.93	0.472046	37.6709	0
	High	ILIAKPIMFRGEVR	3	2	1	124248579		0	56781116	0.001	0.01249	28	0.0192565	4	1642.98	-1.15504	51.4217	1
	High	GIVGGGMMR	1	2	1	124248579		0	1.87569e+08	0.002	0.02369	41.39	0.00512268	2	877.437	-1.44966	34.8667	0
	High	QYYTLLNK	2	2	1	124248579		0	7.63546e+08	0.003	0.03281	33.5	0.0248356	2	1042.56	0.49616	43.8396	0
	High	APVSQPR	1	1	1	124248579		0	3.86085e+08	0.004	0.04199	39.83	0.00292218	2	754.42	-0.418355	7.86663	0
	High	GIVGGGMmR	1	2	1	124248579	M8(Oxidation)	0	1.11535e+08	0.004	0.04287	31.15	0.0546361	2	893.433	0.237223	23.6821	0
	High	ERPGFPPR	3	2	1	124248579		0	0	0.007	0.06955	32.79	0.0195678	2	955.511	-0.287406	24.1758	0
	High	APEYLHR	1	2	1	124248579		0	3.56738e+08	0.009	0.08007	48.65	0.00042575	2	885.456	-1.58661	16.6824	0
225543409	paraspeckle component 1 [Mus musculus]	1747.43	50.1	1	26	27	101	2.0963e+09	523	58.7213	6.66846
	A4	Sequence	# PSMs	# Proteins	# Protein Groups	Protein Group Accessions	Modifications	ΔCn	Area	q-Value	PEP	IonScore	Exp Value	Charge	MH+ [Da]	ΔM [ppm]	RT [min]	# Missed Cleavages
	High	NLSPVVSNELLEQAFSQFGPVEK	4	1	1	225543409		0	2101285580	0	2.679e-17	111.92	7.6769e-10	2	2532.3	0.571356	71.9349	0
	High	FPQGPPSQMGSPMGNR	5	1	1	225543409		0	2.20321e+07	0	1.512e-10	88.3	2.31111e-07	2	1687.77	0.127254	44.0678	0
	High	YGEPSEVFINR	3	1	1	225543409		0	2.47014e+09	0	1.285e-09	84.65	4.19719e-07	2	1310.64	-0.350013	46.5797	0
	High	LFVGNLPTDITEEDFKR	2	1	1	225543409		0	9.88336e+08	0	1.571e-13	79.79	1.2584e-06	2	1994.02	-1.54775	62.6001	1
	High	QQEGGFKPNYMENR	2	1	1	225543409		0	3.12343e+08	0	2.66e-08	77.55	2.88739e-06	2	1697.77	0.123674	31.0758	0
	High	FAQPGTFEFEYASR	3	1	1	225543409		0	1.71747e+09	0	1.091e-10	64.21	5.88128e-05	2	1649.76	-0.11296	59.7973	0
	High	LFVGNLPTDITEEDFK	2	1	1	225543409		0	8.20944e+08	0	4.791e-13	59.28	0.000172976	2	1837.92	0.338235	65.7228	0
	High	LEAEMEAAR	2	1	1	225543409		0	9.34695e+07	0	0.0002986	59.19	8.28462e-05	2	1019.48	-0.397193	25.0161	0
	High	GFVEFAAKPPAR	13	1	1	225543409		0	1.26629e+09	0	4.556e-10	57.12	0.000130816	2	1289.7	0.157929	42.2617	0
	High	FATHGAALTVK	5	1	1	225543409		0	9.62921e+08	0	2.649e-07	56.59	0.000184634	3	1115.62	-0.299624	28.7656	0
	High	TLAEIAKAELDGTILK	2	1	1	225543409		0	1.70344e+07	0	2.522e-07	54.24	0.000104535	3	1685.97	0.438975	65.7854	1
	High	AVVVVDDR	4	1	1	225543409		0	1.39861e+09	0	0.003246	50.9	0.000483634	2	872.485	1.15239	24.8678	0
	High	HEHQLMLMR	4	1	1	225543409		0	887720462	0	2.724e-05	48.56	0.00131653	2	1194.59	-0.0147067	29.7343	0
	High	TGSETPQAPMSGVGPVSGGPGGFGR	3	1	1	225543409		0	8.90258e+07	0	6.058e-07	48.15	0.0032727	2	2287.08	0.696837	52.5239	0
	High	GSQGGNFEGPNK	1	1	1	225543409		0	2.85638e+07	0	8.934e-06	45.98	0.00243768	2	1191.54	-0.276519	13.4521	0
	High	HREQEELR	1	1	1	225543409		0	2.82432e+07	0	5.448e-08	44.37	0.00337444	3	1096.55	-0.110582	6.30552	1
	High	AELDGTILK	2	1	1	225543409		0	1191597449	0	0.0003388	42.37	0.00445581	2	959.541	-0.0867624	41.8188	0
	High	SFLKPGEK	4	1	1	225543409		0	6.6535e+08	0	0.003467	41.43	0.00390301	2	905.508	-0.943067	18.2476	0
	High	TGSETPQAPmSGVGPVSGGPGGFGR	2	1	1	225543409	M10(Oxidation)	0	2.86572e+07	0	4.24e-07	41.19	0.0170883	3	2303.07	0.614939	44.3873	0
	High	EKLEAEMEAAR	1	1	1	225543409		0	1.47381e+08	0	0.002641	36.7	0.023261	2	1276.62	-0.362461	30.695	1
	High	GAINMGDAFSPAPAGTQGPPPMmGMNMNNR	6	1	1	225543409	M23(Oxidation)	0	4.34243e+07	0	8.284e-10	35.24	0.100405	3	3048.32	-0.351108	61.1845	0
	High	HEHQLmLMR	17	1	1	225543409	M6(Oxidation)	0	1.5475e+08	0	0.000458	34.61	0.0365485	3	1210.58	-0.00985709	23.6394	0
	High	RQQEGGFKPNYMENR	2	1	1	225543409		0	2.21476e+07	0	0.001179	26.55	0.378218	3	1853.87	-2.75008	27.0194	1
	High	EKLEAEMEAARHEHQLMLMR	1	1	1	225543409		0	3.4701e+07	0	0.002789	15.22	6.433	5	2452.19	-0.0248413	48.9663	2
	High	mGDMGPR	1	1	1	225543409	M1(Oxidation)	0	1.01578e+07	0.001	0.008158	47.88	0.000405695	2	779.317	-1.31066	8.65633	0
	High	REEEMIR	2	1	1	225543409		0	8.17189e+07	0.001	0.009824	35.78	0.0194878	2	962.472	-0.879074	12.3467	1
	High	GSQGGNFEGPNKR	2	1	1	225543409		0	1.2255e+07	0.001	0.008578	26.41	0.237588	3	1347.64	-0.446954	10.1063	1
	High	RREEEMIR	1	1	1	225543409		0	1.64735e+08	0.002	0.01687	29.91	0.0865246	3	1118.57	-1.51869	9.55356	2
	High	TLAEIAK	1	2	2	357394934;225543409		0	1.04588e+09	0.007	0.0654	43.07	0.00997444	2	745.445	-1.04983	25.4189	0
	High	EKLEAEmEAAR	1	1	1	225543409	M7(Oxidation)	0	1.67969e+07	0.007	0.06578	31.84	0.067002	2	1292.62	-0.107122	13.5369	1
	High	HEHQLmLmR	1	1	1	225543409	M6(Oxidation); M8(Oxidation)	0	2.22523e+07	0.008	0.07891	30.56	0.0947147	3	1226.58	-0.616179	14.5354	0
	High	MGDMGPR	1	1	1	225543409		0	3.72094e+08	0.009	0.08294	38.45	0.00287922	2	763.322	-1.28316	15.071	0
50345978	heat shock-related 70 kDa protein 2 [Mus musculus]	1719.13	42.5	2	15	27	68	1.79958e+09	633	69.5987	5.66846
	A4	Sequence	# PSMs	# Proteins	# Protein Groups	Protein Group Accessions	Modifications	ΔCn	Area	q-Value	PEP	IonScore	Exp Value	Charge	MH+ [Da]	ΔM [ppm]	RT [min]	# Missed Cleavages
	High	IINEPTAAAIAYGLDK	2	4	2	50345978;31981690		0	6.5659e+08	0	4.882e-13	100.66	6.48126e-09	2	1659.9	0.0120313	61.3699	0
	High	NQVAMNPTNTIFDAK	2	1	1	50345978		0	1.39859e+08	0	1.018e-09	91.84	9.5446e-08	2	1663.81	-0.26379	55.0947	0
	High	IINEPTAAAIAYGLDKK	6	2	2	50345978;31981690		0	2.12736e+09	0	5.9e-08	82.08	2.75342e-07	2	1787.99	0.694286	57.6153	1
	High	FEELNADLFR	1	2	2	50345978;31981690		0	4.35635e+08	0	1.533e-05	79.31	1.40488e-06	2	1253.62	-0.782853	61.8803	0
	High	ARFEELNADLFR	3	2	2	50345978;31981690		0	766470202	0	1.33e-10	77.39	2.10478e-06	2	1480.75	-1.60768	58.9809	1
	High	LDKGQIQEIVLVGGSTR	3	1	1	50345978		0	1.00755e+08	0	1.095e-05	76.3	7.9821e-07	2	1813.02	-0.00630751	56.3741	1
	High	VEIIANDQGNR	4	6	3	50345978;31981690;124339829		0	8.17504e+08	0	3.206e-06	75.08	2.29427e-06	2	1228.63	0.197128	27.1056	0
	High	TFFPEEISSMVLTK	2	1	1	50345978		0	1.86176e+08	0	1.855e-08	72.57	6.31372e-06	2	1628.82	-0.947884	68.8336	0
	High	MKEIAEAYLGGK	2	1	1	50345978		0	5.20535e+07	0	2.683e-08	70.62	8.14077e-06	2	1309.68	-0.144261	40.6284	1
	High	NAVESYTYNIK	2	1	1	50345978		0	1.52648e+08	0	1.625e-07	67.97	1.71158e-05	2	1301.64	-0.263423	41.1126	0
	High	TTPSYVAFTDTER	4	5	3	50345978;31981690;124339829		0	2414833871	0	1.619e-07	65.88	3.41762e-05	3	1487.7	-0.419487	47.421	0
	High	NQVAmNPTNTIFDAK	2	1	1	50345978	M5(Oxidation)	0	6.88987e+07	0	2.221e-09	65.57	4.14611e-05	2	1679.81	1.38514	46.264	0
	High	STAGDTHLGGEDFDNR	4	2	2	50345978;31981690		0	5.03929e+08	0	4.026e-11	63.2	7.04783e-05	2	1691.73	0.488689	29.9991	0
	High	VQSAVITVPAYFNDSQR	3	1	1	50345978		0	1.33029e+08	0	2.058e-07	61.07	9.25057e-05	2	1894.97	1.69947	60.7954	0
	High	ITITNDKGR	4	5	3	50345978;31981690;124339829		0	1.04872e+08	0	1.802e-05	60.41	6.74246e-05	3	1017.57	-1.6107	11.8122	1
	High	GQIQEIVLVGGSTR	2	1	1	50345978		0	3.65139e+07	0	7.999e-06	57.16	0.000111732	2	1456.81	-0.0522532	54.9605	0
	High	LLQDFFNGK	2	2	2	50345978;31981690		0	8.56536e+08	0	4.951e-05	52.57	0.000448767	2	1081.57	-1.28473	60.0536	0
	High	FDLTGIPPAPR	5	2	1	50345978		0	1.45103e+07	0	1.691e-06	52.39	0.000275983	2	1183.65	-0.438751	56.9215	0
	High	DAGTITGLNVLR	2	1	1	50345978		0	2.20184e+08	0	1.833e-05	45.04	0.00243926	2	1229.68	-0.718673	58.4085	0
	High	MVSHLAEEFKR	2	1	1	50345978		0	2.74765e+07	0	3.862e-06	40.61	0.00820299	2	1346.69	0.124009	31.2533	1
	High	SINPDEAVAYGAAVQAAILIGDK	1	1	1	50345978		0	1.42243e+07	0	2.077e-06	38.18	0.0137229	3	2286.2	-0.15768	71.7101	0
	High	EIAEAYLGGK	1	1	1	50345978		0	3.5983e+07	0	5.636e-05	34.02	0.0317022	2	1050.54	-1.60091	39.2781	0
	High	QTVEDEKLR	1	1	1	50345978		0	3.45796e+06	0.001	0.01323	44.01	0.00340195	2	1117.59	1.46931	13.9249	1
	High	mVSHLAEEFKR	2	1	1	50345978	M1(Oxidation)	0	4.50505e+06	0.001	0.01372	25.51	0.285549	3	1362.68	-1.21702	27.8229	1
	High	IQKLLQDFFNGKELNK	1	2	2	50345978;31981690		0	1.15986e+07	0.001	0.007967	22.44	0.210961	3	1935.07	0.00418913	60.5439	2
	High	LSKDDIDR	1	1	1	50345978		0	1.23299e+07	0.002	0.02389	54.12	0.000369831	2	961.495	-0.349279	12.9917	1
	High	MVSHLAEEFK	1	1	1	50345978		0	2.60126e+07	0.003	0.03323	23.9	0.396585	2	1190.59	-0.538986	36.9919	0
	High	GTLEPVEK	2	4	2	50345978;124339829		0	9.36331e+07	0.005	0.05653	34.02	0.017357	2	872.472	-0.795457	19.3419	0
	High	LIGDAAK	1	6	3	50345978;31981690;124339829		0	4.59017e+06	0.006	0.05946	43.91	0.00506632	2	687.403	-1.33077	12.5461	0
112363107	neurofilament medium polypeptide [Mus musculus]	1437.33	31.72	2	20	25	64	1.76968e+09	848	95.8836	4.77979
	A4	Sequence	# PSMs	# Proteins	# Protein Groups	Protein Group Accessions	Modifications	ΔCn	Area	q-Value	PEP	IonScore	Exp Value	Charge	MH+ [Da]	ΔM [ppm]	RT [min]	# Missed Cleavages
	High	FSTFSGSITGPLYTHR	3	1	1	112363107		0	113132932	0	1.976e-10	98.28	2.07882e-08	2	1770.88	0.0789519	57.3018	0
	High	MALDIEIAAYR	10	4	4	148539957;124286811;112363107;39204499		0	7.17416e+06	0	2.694e-10	95.79	2.59679e-08	2	1265.66	-0.0726758	63.1327	0
	High	SNHEEEVADLLAQIQASHITVER	2	1	1	112363107		0	7.42649e+07	0	1.015e-12	85.46	4.63647e-07	3	2589.29	0.187853	64.7708	0
	High	mALDIEIAAYR	3	4	4	148539957;124286811;112363107;39204499	M1(Oxidation)	0	215488578	0	2.774e-08	72.61	6.08039e-06	2	1281.65	-0.771215	59.1421	0
	High	VQSLQDEVAFLR	1	1	1	112363107		0	68525846	0	1.702e-07	68.47	1.19547e-05	2	1404.75	-1.30686	62.0896	0
	High	QASHAQLGDAYDQEIR	2	1	1	112363107		0	5.03183e+07	0	6.786e-08	68.08	2.70193e-05	3	1801.85	0.190679	34.7298	0
	High	MALDIEIAAYRK	9	4	4	148539957;124286811;112363107;39204499		0	2.63553e+08	0	1.748e-05	66.85	1.43854e-05	2	1393.75	-0.853749	57.4011	1
	High	HNHDLSSYQDTIQQLENELR	2	1	1	112363107		0	50966907	0	2.176e-08	63.07	0.000118263	3	2440.15	1.48255	65.0213	0
	High	sYTLDSLGNPSAYR	1	1	1	112363107	N-Term(Acetyl)	0	5.38328e+07	0	5.814e-13	61.02	0.000110932	2	1585.75	0.692107	63.1564	0
	High	LRDDTEAAIR	1	1	1	112363107		0	2.24968e+07	0	0.004898	57.97	0.000136527	2	1159.61	-0.443771	17.7094	1
	High	AQVQLDSDHLEEDIHR	3	1	1	112363107		0	5.23694e+07	0	3.845e-15	56.49	0.000409957	3	1904.91	-0.420808	40.9467	0
	High	mALDIEIAAYRK	3	4	4	148539957;124286811;112363107;39204499	M1(Oxidation)	0	3.95764e+07	0	0.000146	54.47	0.000285461	2	1409.75	-0.44087	49.573	1
	High	LTEAAEQNK	1	1	1	112363107		0	1.92824e+07	0	0.001205	54.18	0.000315104	2	1003.51	-0.0314621	7.87152	0
	High	QLSDIEER	1	1	1	112363107		0	1.97672e+07	0	0.0008675	54.13	0.000276252	2	989.49	0.301775	24.6968	0
	High	KLLEGEETR	2	3	3	148539957;112363107;39204499		0	4.93481e+08	0	0.001141	52.58	0.000495213	2	1074.58	-0.676201	15.1994	1
	High	ATLEMVNHEK	1	1	1	112363107		0	2.51507e+07	0	0.0001103	51.07	0.000603807	2	1171.58	0.0367176	22.4093	0
	High	VSGSPSSGFR	3	1	1	112363107		0	6.33185e+07	0	3.936e-05	50.84	0.000636235	2	980.479	-0.964841	19.1789	0
	High	LLEGEETR	4	3	3	148539957;112363107;39204499		0	1.73671e+09	0	0.00257	43.27	0.00330155	2	946.484	-0.510514	19.373	0
	High	AVEEVITISK	1	1	1	112363107		0	7.32275e+06	0	0.000868	40.8	0.00541062	2	1088.62	0.0912583	41.5255	0
	High	EIEAEIQALR	1	1	1	112363107		0	4.54928e+07	0	0.0001727	38.09	0.0119456	2	1171.63	0.0787246	51.8857	0
	High	VHYLEQQNK	1	1	1	112363107		0	3.77348e+07	0	5.357e-05	31.62	0.0629084	2	1158.59	-0.390148	13.1463	0
	High	FVEEIIEETK	1	1	1	112363107		0	3.14246e+07	0	9.967e-06	21.14	0.736058	2	1236.64	0.0327959	52.0737	0
	High	SIELESVR	2	1	1	112363107		0	8.07531e+07	0.001	0.01046	40.59	0.00768215	2	932.505	-0.0364547	36.8242	0
	High	QPSVTISSK	1	1	1	112363107		0	3.79282e+07	0.001	0.007557	34.48	0.0323123	2	946.52	-0.18073	20.1963	0
	High	EYQDLLNVK	3	6	4	148539957;124286811;112363107;39204499		0	3.07885e+09	0.002	0.02263	37.62	0.0171252	2	1121.58	0.359085	49.1464	0
	High	DIEESSMVK	1	1	1	112363107		0	1.75723e+07	0.002	0.01967	34.7	0.0216013	2	1037.48	-1.08796	29.6566	0
	High	GSPSTVSSSYK	1	1	1	112363107		0	1.25913e+07	0.002	0.01679	24.66	0.241096	2	1099.53	-0.742925	14.4536	0
33598964	myosin-10 [Mus musculus]	1363.99	21.96	1	32	35	59	1.85737e+08	1976	228.855	5.5415
	A4	Sequence	# PSMs	# Proteins	# Protein Groups	Protein Group Accessions	Modifications	ΔCn	Area	q-Value	PEP	IonScore	Exp Value	Charge	MH+ [Da]	ΔM [ppm]	RT [min]	# Missed Cleavages
	High	LQQLFNHTMFILEQEEYQR	3	4	2	33598964;114326446		0	1.77773e+08	0	8.265e-23	105.17	5.89019e-09	2	2467.21	0.50524	65.5127	0
	High	TQLEELEDELQATEDAK	2	4	2	33598964;114326446		0	1.58939e+07	0	6.66e-18	100.79	1.6015e-08	2	1961.92	0.967687	64.7666	0
	High	SLEAEILQLQEELASSER	1	1	1	33598964		0	9.96364e+06	0	1.444e-18	98.5	1.74166e-08	2	2045.04	0.557374	72.219	0
	High	NLPIYSENIIEMYR	2	1	1	33598964		0	1.324e+08	0	5.481e-14	89.1	1.67132e-07	2	1754.88	1.65813	66.5263	0
	High	AVIYNPATQADWTAK	4	1	1	33598964		0	2.28503e+08	0	2.829e-10	86.21	3.05626e-07	2	1648.83	0.693062	53.1925	0
	High	QLLQANPILESFGNAK	2	1	1	33598964		0	125166069	0	5.461e-07	76.42	1.48564e-06	2	1742.95	2.24681	65.8753	0
	High	VIQYLAHVASSHK	5	2	2	33598964;114326446		0	150935086	0	8.139e-10	71.7	3.50887e-06	2	1452.79	-0.747502	34.8661	0
	High	IGQLEEQLEQEAK	1	1	1	33598964		0	3.05392e+07	0	3.993e-10	68.83	1.32293e-05	2	1514.77	-0.677954	50.2739	0
	High	VVSSVLQFGNISFK	2	1	1	33598964		0	79524622	0	1.95e-06	67.27	8.47498e-06	2	1524.84	-0.581817	66.1109	0
	High	ADMEDLMSSK	1	1	1	33598964		0	14641781	0	4.933e-07	63.61	2.90704e-05	2	1126.47	-1.99481	42.7596	0
	High	DELADEIANSASGK	1	1	1	33598964		0	2.23922e+07	0	5.091e-06	62.02	7.2792e-05	2	1419.66	0.492202	49.1004	0
	High	FLSNGYIPIPGQQDK	1	1	1	33598964		0	3.94999e+07	0	4.108e-07	62	7.00678e-05	2	1676.86	-0.0763085	60.2094	0
	High	TFHIFYQLLSGAGEHLK	3	1	1	33598964		0	1.18888e+08	0	4.668e-16	61.91	5.56884e-05	2	1961.03	2.10644	65.7245	0
	High	HGFEAASIK	1	1	1	33598964		0	6.0479e+07	0	2.447e-06	56.47	0.000145286	2	959.494	-0.0603448	22.973	0
	High	LQQLFNHTmFILEQEEYQR	1	4	2	33598964;114326446	M9(Oxidation)	0	6813173	0	8.063e-08	56.38	0.000471105	3	2483.2	-0.036487	61.9221	0
	High	SALLDEKR	1	1	1	33598964		0	1.17977e+06	0	0.0005384	52.6	0.000459966	2	931.52	-0.821459	16.0511	1
	High	EQADFAVEALAK	2	1	1	33598964		0	6.94033e+07	0	0.0002685	50.69	0.000806606	2	1291.65	-0.512539	54.5671	0
	High	ATISALEAK	1	1	1	33598964		0	1.96907e+07	0	0.001411	48.38	0.00103681	2	903.513	-1.471	31.4461	0
	High	SDLLLEGFNNYR	1	1	1	33598964		0	124930237	0	1.005e-09	46.66	0.00249327	2	1440.71	0.0974249	63.5338	0
	High	LQELEGAVK	1	1	1	33598964		0	0	0	0.001554	46.23	0.00167001	2	986.55	-1.6673	31.3353	0
	High	KLVWIPSER	1	1	1	33598964		0	112579258	0	0.00106	45.19	0.00110028	2	1127.66	-1.35152	46.7015	1
	High	NMDPLNDNVATLLHQSSDR	1	1	1	33598964		0	1.38529e+07	0	5.292e-08	44.65	0.00721869	3	2140.01	-0.412418	61.576	0
	High	HEMPPHIYAISESAYR	5	1	1	33598964		0	1.78728e+07	0	1.945e-11	43.71	0.00773312	3	1900.9	0.125732	42.9911	0
	High	LEVNMQAMK	1	1	1	33598964		0	1.90029e+07	0	0.0001673	43.68	0.00333196	2	1063.53	0.0979658	41.6428	0
	High	TTLQVDTLNTELAAER	2	1	1	33598964		0	2.82361e+07	0	0.000498	43.31	0.00492092	2	1774.92	1.54077	57.501	0
	High	LVWIPSER	2	1	1	33598964		0	9.40169e+07	0	0.00207	41.09	0.00279704	2	999.562	-0.609496	54.5663	0
	High	ELEAELEDERK	1	1	1	33598964		0	2.69607e+06	0	0.00346	35.67	0.027251	2	1360.66	-0.385376	30.9883	1
	High	ALEEALEAK	1	3	1	33598964		0	1.31873e+07	0	0.0006492	33.18	0.0384912	2	973.519	-1.42467	32.7345	0
	High	HEmPPHIYAISESAYR	1	1	1	33598964	M3(Oxidation)	0	2.11778e+07	0	7.905e-07	27.67	0.326869	3	1916.89	-1.36187	39.7427	0
	High	ELEAELEDER	1	1	1	33598964		0	1.96713e+07	0	0.002303	25.9	0.237248	2	1232.56	-0.624073	37.8836	0
	High	EIFMQVEDER	1	1	1	33598964		0	9.84454e+06	0.001	0.006351	42.68	0.00530878	2	1295.59	-0.114111	48.7632	0
	High	ALELDPNLYR	1	3	1	33598964		0	2993421	0.001	0.01425	25.7	0.266462	2	1203.64	0.0225309	57.3853	0
	High	MEIDLKDLEAQIEAANK	1	1	1	33598964		0	2.87897e+06	0.001	0.007345	24.95	0.429452	3	1930.98	-0.554022	66.8345	1
	High	GDEVMVELAENGK	1	1	1	33598964		0	1.57052e+07	0.002	0.01662	28.93	0.139581	2	1390.65	1.71371	50.9115	0
	High	DEIFAQSK	1	1	1	33598964		0	1.64698e+07	0.002	0.01904	25.26	0.199412	2	937.462	-0.921402	28.3207	0
	High	TGLEDPER	1	1	1	33598964		0	4.91169e+07	0.006	0.06036	45.81	0.00141052	2	916.436	-1.17802	19.2553	0
	High	DNFQETMEAMHIMGFSHEEILSMLK	1	1	1	33598964		0	0	0.009	0.08111	11.93	20.5764	4	2968.33	-0.356526	71.0305	0
88853581	RNA-binding protein EWS [Mus musculus]	1339.75	13.28	1	9	9	58	1.25969e+09	655	68.4198	9.33447
	A4	Sequence	# PSMs	# Proteins	# Protein Groups	Protein Group Accessions	Modifications	ΔCn	Area	q-Value	PEP	IonScore	Exp Value	Charge	MH+ [Da]	ΔM [ppm]	RT [min]	# Missed Cleavages
	High	QDHPSSmGVYGQESGGFSGPGENR	5	1	1	88853581	M7(Oxidation)	0	3.30735e+08	0	1.175e-15	95.63	6.93938e-08	3	2496.05	-0.45475	33.2018	0
	High	QDHPSSMGVYGQESGGFSGPGENR	7	1	1	88853581		0	8.13937e+08	0	1.144e-19	85.84	6.78251e-07	3	2480.06	0.838975	38.7044	0
	High	AAVEWFDGKDFQGSK	8	1	1	88853581		0	1.60006e+09	0	1.459e-08	76.56	3.19609e-06	2	1684.8	-0.491059	53.4195	1
	High	GGPGGPGGPGGPMGR	3	1	1	88853581		0	1.51213e+08	0	3.607e-10	73.36	4.01346e-06	2	1207.56	-0.00248279	22.4496	0
	High	AAVEWFDGK	3	1	1	88853581		0	9.01786e+08	0	0.00233	71.24	6.29484e-06	2	1022.49	0.0175638	50.9271	0
	High	TGQPmIHIYLDK	6	1	1	88853581	M5(Oxidation)	0	146664790	0	4.394e-07	62.1	6.43109e-05	3	1431.73	-0.390746	44.7524	0
	High	TGQPMIHIYLDK	5	1	1	88853581		0	5.44272e+08	0	2.681e-09	59.08	0.000119454	3	1415.73	-0.387083	51.0311	0
	High	TGQPMIHIYLDKETGKPK	6	1	1	88853581		0	1.27723e+09	0	8.145e-15	57.19	0.000157849	2	2056.09	-1.66922	39.5344	1
	High	GDATVSYEDPPTAK	3	1	1	88853581		0	816071653	0	7.626e-07	49.64	0.00135966	2	1450.67	-0.228982	29.4615	0
	High	GGPGGPGGPGGPmGR	3	1	1	88853581	M13(Oxidation)	0	5.53035e+07	0	1.557e-09	47.47	0.00157663	2	1223.56	-0.735105	11.8065	0
	High	TGQPmIHIYLDKETGKPK	6	1	1	88853581	M5(Oxidation)	0	2.50151e+08	0	7.503e-08	42.62	0.00519118	3	2072.08	-0.0629929	35.4281	1
	High	RTGQPMIHIYLDK	2	1	1	88853581		0	2.99279e+07	0	0.0001085	28	0.129565	3	1571.84	-0.261276	43.5478	1
	High	RTGQPMIHIYLDKETGKPK	1	1	1	88853581		0	4.82231e+07	0	1.379e-11	26.2	0.158803	5	2212.19	-1.63175	34.9933	2
165972305	syntaxin-binding protein 1 isoform b [Mus musculus]	1284.44	53.2	2	31	31	54	3.02441e+08	594	67.5259	6.96143
	A4	Sequence	# PSMs	# Proteins	# Protein Groups	Protein Group Accessions	Modifications	ΔCn	Area	q-Value	PEP	IonScore	Exp Value	Charge	MH+ [Da]	ΔM [ppm]	RT [min]	# Missed Cleavages
	High	MTDIMTEGITIVEDINKR	2	2	1	165972305		0	1.35003e+08	0	1.18e-11	123.8	6.3385e-11	2	2079.04	-2.6918	70.9474	1
	High	DNALLAQLIQDKLDAYK	2	2	1	165972305		0	2.36665e+07	0	1.32e-10	83.21	2.90577e-07	2	1932.05	1.64142	67.7101	1
	High	SSASFSTTAVSAR	1	2	1	165972305		0	1.21536e+08	0	4.006e-07	80.19	9.18428e-07	2	1271.62	-0.627175	31.2022	0
	High	VLVVDQLSMR	2	2	1	165972305		0	1.68968e+08	0	5.718e-08	76.54	1.48397e-06	2	1159.65	0.119859	56.3477	0
	High	WEVLIGSTHILTPQK	2	1	1	165972305		0	9.87329e+07	0	1.046e-10	75.91	1.01554e-06	2	1721.96	0.491815	61.2899	0
	High	MTDIMTEGITIVEDINK	2	2	1	165972305		0	2.19485e+07	0	6.822e-09	70.32	1.58435e-05	2	1922.95	0.668433	72.681	0
	High	AIVPILLDANVSTYDK	1	2	1	165972305		0	2.322e+07	0	6.294e-07	68.23	8.44014e-06	3	1731.95	0.0304145	66.6977	0
	High	SVHSLISDFKDPPTAK	4	2	1	165972305		0	2.67334e+08	0	6.73e-08	67.56	1.67408e-05	2	1741.91	-0.611414	46.3683	1
	High	ISEQTYQLSR	2	2	1	165972305		0	1.07095e+08	0	5.057e-05	66.91	2.17352e-05	2	1224.62	-0.337852	31.8926	0
	High	mTDIMTEGITIVEDINKR	1	2	1	165972305	M1(Oxidation)	0	1.4038e+07	0	2.305e-09	66.87	3.39736e-05	3	2095.04	-0.862295	69.4365	1
	High	EPLPSLEAVYLITPSEK	2	2	1	165972305		0	6.97446e+07	0	9.969e-14	64.92	2.20804e-05	2	1886.02	0.449551	67.7923	0
	High	AIVPILLDANVSTYDKIR	1	2	1	165972305		0	1.87216e+07	0	1.437e-13	61.79	1.38403e-05	3	2001.14	0.021658	65.7336	1
	High	YETSGIGEAR	2	2	1	165972305		0	7.42717e+07	0	8.825e-05	61.62	6.60418e-05	2	1082.51	0.0728286	22.5336	0
	High	DNALLAQLIQDK	1	2	1	165972305		0	6.14772e+07	0	1.173e-10	57.09	0.000122537	2	1341.74	0.56897	65.6794	0
	High	LIQHAQIPPEDSEIITNMAHLGVPIVTDSTLR	1	2	1	165972305		0	2.94431e+08	0	4.318e-18	56.72	0.000158014	4	3508.85	0.0214613	68.5521	0
	High	NGITEENLNK	1	2	1	165972305		0	4.43898e+07	0	2.063e-05	55.93	0.000219915	2	1131.56	0.685453	23.6698	0
	High	REPLPSLEAVYLITPSEK	2	2	1	165972305		0	1.41128e+08	0	3.164e-12	54.95	0.000155786	3	2042.12	2.29902	64.4043	1
	High	YRGEYKDNALLAQLIQDK	1	2	1	165972305		0	30349501	0	5.96e-11	52.65	0.0005533	3	2138.12	-1.77111	60.0802	2
	High	ADDPTMGEGPDK	2	2	1	165972305		0	3.09853e+07	0	3.872e-07	50.67	0.000868608	2	1232.51	-1.07643	17.689	0
	High	DNALLAQLIQDKLDAYKADDPTMGEGPDK	1	2	1	165972305		0	4.47228e+06	0	4.822e-09	45.24	0.00652912	3	3145.54	1.36861	66.5113	2
	High	HKHIAEVSQEVTR	1	2	1	165972305		0	2.56252e+07	0	0.0008066	39.79	0.00906805	3	1533.81	-0.679564	12.9664	1
	High	HIAEVSQEVTR	4	2	1	165972305		0	1.0463e+08	0	8.748e-05	37.93	0.0120476	2	1268.66	-1.47636	21.4849	0
	High	HYPYISTR	2	2	1	165972305		0	6.47499e+07	0	0.003541	32.65	0.0406894	2	1036.52	-0.370295	27.7656	0
	High	DIMEDTIEDKLDTK	1	2	1	165972305		0	1.99103e+07	0	0.000153	29.77	0.155258	3	1665.79	-1.13513	55.9211	1
	High	mTDIMTEGITIVEDINK	1	2	1	165972305	M1(Oxidation)	0	0	0	0.000366	28.86	0.228765	2	1938.94	0.137624	71.0672	0
	High	WTPIIKDIMEDTIEDKLDTK	1	2	1	165972305		0	1.60369e+07	0	0.0003554	24.65	0.419719	4	2404.23	0.143526	67.9094	2
	High	GFDPSSPVLHELTFQAMSYDLLPIENDVYK	1	2	1	165972305		0	5.45318e+06	0	3.592e-05	19.41	2.92793	3	3425.66	-0.182657	73.142	0
	High	VLVVDQLSmR	2	2	1	165972305	M9(Oxidation)	0	4.88866e+07	0.001	0.007033	42.83	0.00330177	2	1175.65	1.12087	47.3422	0
	High	SQLLILDR	2	2	1	165972305		0	3.45557e+08	0.001	0.005176	34.56	0.0205068	2	957.572	-0.828399	53.2971	0
	High	DIMEDTIEDK	2	2	1	165972305		0	2.8774e+07	0.001	0.01056	29.99	0.0738198	2	1208.54	0.119665	43.6538	0
	High	SLKDFSSSK	1	2	1	165972305		0	1.68784e+07	0.002	0.02261	43.2	0.0024817	2	998.515	-0.70735	16.9005	1
	High	VEQDLAMGTDAEGEK	1	2	1	165972305		0	1.36717e+07	0.006	0.06221	15.84	3.71768	2	1592.71	-1.27543	32.4609	0
	High	IMHDVIK	1	2	1	165972305		0	37972240	0.008	0.07578	16.17	0.69203	2	855.476	-0.256973	20.0651	0
	High	IMHDVIKK	1	2	1	165972305		0	1.61523e+07	0.009	0.08334	25.16	0.0800072	3	983.57	-0.950092	11.6829	1
21704242	caM kinase-like vesicle-associated protein [Mus musculus]	1278.85	43.55	1	23	23	51	5.72844e+08	512	54.7855	5.5415
	A4	Sequence	# PSMs	# Proteins	# Protein Groups	Protein Group Accessions	Modifications	ΔCn	Area	q-Value	PEP	IonScore	Exp Value	Charge	MH+ [Da]	ΔM [ppm]	RT [min]	# Missed Cleavages
	High	ITAEEAISHEWISGNAASDK	4	1	1	21704242		0	5.28017e+08	0	2.951e-17	114.57	6.61272e-10	2	2129.02	0.594378	57.9747	0
	High	ILAGDYEFDSPYWDDISQAAK	2	1	1	21704242		0	1.38976e+08	0	2.642e-21	94.97	8.27095e-08	2	2404.1	-0.140365	67.0044	0
	High	KILAGDYEFDSPYWDDISQAAK	1	1	1	21704242		0	57137676	0	2.276e-10	85.95	6.30161e-07	3	2532.19	0.777642	64.4026	1
	High	ATPATEESTVPATQSSALPAAK	2	1	1	21704242		0	2.62218e+08	0	4.932e-19	78.37	2.03983e-06	2	2128.08	-0.559241	36.9623	0
	High	QVLEAVAYLHSLK	2	1	1	21704242		0	5.4366e+08	0	3.935e-08	69.79	4.67571e-06	2	1470.83	0.282479	61.2628	0
	High	HPNILQLVDVFVTR	3	1	1	21704242		0	5.67697e+08	0	1.041e-08	69.15	3.41748e-06	2	1650.93	-0.669408	72.0521	0
	High	AAATPEPAVAQPDSTALEGATGQAPPSSK	6	1	1	21704242		0	2.38905e+08	0	6.842e-17	67.3	3.69345e-05	3	2720.34	1.01194	44.3815	0
	High	NLKLENLVYYNR	2	1	1	21704242		0	1.38173e+08	0	1.037e-08	66.09	1.48237e-05	2	1538.83	-0.570993	56.8967	1
	High	EVFDWILDQGYYSER	2	1	1	21704242		0	221423713	0	4.763e-11	61.7	0.000125751	2	1919.88	-0.0908006	69.1138	0
	High	LMEVEQDQR	2	1	1	21704242		0	1.29426e+08	0	0.0002481	57.43	0.000152616	2	1147.54	0.678395	24.6092	0
	High	NYNQPSEVTDR	1	1	1	21704242		0	70921356	0	0.000134	55.32	0.000279664	2	1322.6	-0.151122	21.4423	0
	High	SDDIASADR	1	1	1	21704242		0	7.40013e+07	0	4.066e-05	54.51	0.000171689	2	949.421	-0.786777	12.2153	0
	High	HPNILQLVDVFVTRK	3	1	1	21704242		0	1.95335e+08	0	7.794e-06	54.42	6.25239e-05	2	1779.03	1.78075	69.4174	1
	High	KEYFIFLELATGR	1	1	1	21704242		0	1.07898e+07	0	8.231e-06	52	0.000469748	2	1586.86	-0.190204	68.3684	1
	High	LmEVEQDQR	2	1	1	21704242	M2(Oxidation)	0	1.25819e+07	0	0.002184	51.07	0.000656177	2	1163.54	0.318273	13.6059	0
	High	IVISDFHLAK	3	1	1	21704242		0	6.07174e+08	0	1.018e-05	47.97	0.000923216	2	1142.66	0.0320746	52.538	0
	High	LENLVYYNR	2	1	1	21704242		0	2.65381e+08	0	0.0001546	44.68	0.00237435	2	1183.61	0.224856	44.2354	0
	High	MVKHPNILQLVDVFVTR	1	1	1	21704242		0	1.42407e+07	0	6.735e-07	43.61	0.0010387	3	2009.14	-0.329938	70.0974	1
	High	MVKHPNILQLVDVFVTRK	2	1	1	21704242		0	2.18663e+07	0	6.752e-08	41.77	0.0007318	4	2137.23	0.597732	67.6621	2
	High	QVLEAVAYLHSLKIVHR	1	1	1	21704242		0	9.09673e+06	0	6.268e-08	27.67	0.0207767	4	1976.14	-0.492974	60.7468	1
	High	SATPAtDGRATPATEESTVPATQSSALPAAK	1	1	1	21704242	T6(Phospho)	0	2.60399e+07	0	0.001989	20.26	2.65895	3	3064.45	0.552919	38.1102	1
	High	NYNQPSEVTDRYDLGQVIK	1	1	1	21704242		0	329792969	0	2.612e-08	20.04	1.73396	3	2239.1	-0.185508	53.295	1
	High	YDLGQVIK	1	1	1	21704242		0	1.50246e+08	0.001	0.01045	34.1	0.0198413	2	935.519	-0.511654	48.1361	0
	High	ATPAtEESTVPATQSSALPAAK	4	1	1	21704242	T5(Phospho)	0	1.94651e+07	0.001	0.006918	9.51	23.441	3	2208.04	0.550463	39.0752	0
	High	SATPATDGR	1	1	1	21704242		0	1.11233e+06	0.006	0.05979	23	0.260367	2	875.421	-1.44218	7.02012	0
31560731	V-type proton ATPase catalytic subunit A [Mus musculus]	1233.7	47.49	1	25	25	47	1.96072e+08	617	68.2826	5.57959
	A4	Sequence	# PSMs	# Proteins	# Protein Groups	Protein Group Accessions	Modifications	ΔCn	Area	q-Value	PEP	IonScore	Exp Value	Charge	MH+ [Da]	ΔM [ppm]	RT [min]	# Missed Cleavages
	High	VGSHITGGDIYGIVNENSLIK	3	1	1	31560731		0	113729208	0	9.023e-26	105.52	2.66376e-09	2	2186.15	0.804591	61.5092	0
	High	TVGMLSNMISFYDMAR	2	1	1	31560731		0	6.34718e+07	0	1.462e-11	99.28	2.08209e-08	2	1835.85	0.240506	70.8873	0
	High	ALDEYYDKHFTEFVPLR	3	1	1	31560731		0	1.44135e+08	0	1.741e-10	89.39	1.94946e-07	2	2143.05	-0.543085	61.1537	1
	High	AKEILQEEEDLAEIVQLVGK	1	1	1	31560731		0	50256752	0	1.793e-09	80.14	5.61117e-07	3	2254.22	-0.480141	70.8757	1
	High	ADYAQLLEDMQNAFR	2	1	1	31560731		0	3.60481e+07	0	2.98e-13	71.56	1.1664e-05	2	1784.83	-0.805702	72.1091	0
	High	LAEMPADSGYPAYLGAR	2	1	1	31560731		0	1.33257e+08	0	1.149e-09	70.12	1.59531e-05	2	1781.85	-1.20536	56.9914	0
	High	IKADYAQLLEDMQNAFR	1	1	1	31560731		0	9.13091e+07	0	7.833e-10	66.62	3.25676e-05	3	2026.01	0.356314	69.7931	1
	High	TVISQSLSK	2	1	1	31560731		0	9.59693e+07	0	0.0006057	66.32	9.68385e-06	2	962.552	0.658071	28.8939	0
	High	DFPELTMEVDGK	1	1	1	31560731		0	1.43193e+07	0	2.65e-08	61.14	0.000130868	2	1380.64	1.81192	61.6095	0
	High	FSMVQVWPVR	1	1	1	31560731		0	1.93025e+08	0	0.0001139	58.24	0.000126948	2	1248.65	-0.807705	65.3838	0
	High	TALVANTSNMPVAAR	1	1	1	31560731		0	1.7288e+08	0	5.056e-10	56.34	0.000227164	2	1515.8	0.386896	41.1222	0
	High	HFPSVNWLISYSK	2	1	1	31560731		0	2.11722e+07	0	1.661e-08	56.19	0.000260392	2	1577.81	-0.572336	64.3838	0
	High	ASLAETDKITLEVAK	2	1	1	31560731		0	1.76545e+07	0	0.0001729	55.75	0.000155652	2	1588.88	-0.224971	48.1355	1
	High	LPANHPLLTGQR	3	1	1	31560731		0	2.02075e+08	0	2.113e-06	54.11	0.000234443	2	1316.74	-0.607553	29.5626	0
	High	LAEmPADSGYPAYLGAR	2	1	1	31560731	M4(Oxidation)	0	1.6769e+07	0	8.999e-06	53.02	0.000855836	2	1797.85	0.818974	49.0036	0
	High	VGHSELVGEIIR	4	1	1	31560731		0	1.93116e+08	0	0.0003579	52.92	0.000255763	2	1308.73	-0.367687	45.8754	0
	High	GVNVSALSR	2	1	1	31560731		0	6.17252e+07	0	0.000442	51.5	0.000593967	2	902.505	-0.982931	31.9411	0
	High	FSmVQVWPVR	1	1	1	31560731	M3(Oxidation)	0	2.28358e+07	0	0.001683	47.91	0.00153718	2	1264.65	-0.541088	58.5433	0
	High	ASLAETDK	1	1	1	31560731		0	3.51674e+06	0	0.0006514	45.63	0.00186135	2	834.419	-1.59075	9.99877	0
	High	TALVANTSNmPVAAR	1	1	1	31560731	M10(Oxidation)	0	2.45613e+07	0	0.002699	42.72	0.00558887	2	1531.79	0.913306	30.1233	0
	High	DMGYHVSMMADSTSR	2	1	1	31560731		0	3.06812e+07	0	1.419e-06	41.54	0.00796853	3	1687.69	-0.15666	42.3647	0
	High	GSVTYIAPPGNYDASDVVLELEFEGVK	1	1	1	31560731		0	6.50857e+06	0	8.984e-08	39.23	0.0240171	3	2869.41	-1.86505	69.9261	0
	High	DIKWEFIPSK	2	1	1	31560731		0	5.11691e+07	0	0.004994	38.73	0.0095318	2	1262.68	-0.471646	59.9779	1
	High	KHFPSVNWLISYSK	1	1	1	31560731		0	4.73413e+07	0	0.00014	36.94	0.0159414	3	1705.91	0.643868	59.6306	1
	High	GSVTYIAPPGNYDASDVVLELEFEGVKEK	1	1	1	31560731		0	7306062	0	8.668e-08	13.56	8.70316	3	3126.55	0.690526	67.2795	1
	High	DDFLQQNGYTPYDR	1	1	1	31560731		0	3.41263e+06	0.001	0.01087	37.72	0.0256524	2	1731.76	0.823092	53.5434	0
	High	EHMGEILYK	1	1	1	31560731		0	4.4838e+07	0.001	0.006296	29.8	0.0865975	2	1119.55	-0.227657	32.7224	0
	High	ALDEYYDK	1	1	1	31560731		0	6.97504e+06	0.008	0.0748	25.33	0.174681	2	1016.46	-1.26238	31.356	0
93587673	probable ATP-dependent RNA helicase DDX17 isoform 4 [Mus musculus]	1232.57	37.38	4	20	25	59	9.49829e+08	650	72.354	8.5874
	A4	Sequence	# PSMs	# Proteins	# Protein Groups	Protein Group Accessions	Modifications	ΔCn	Area	q-Value	PEP	IonScore	Exp Value	Charge	MH+ [Da]	ΔM [ppm]	RT [min]	# Missed Cleavages
	High	VLEEANQAINPK	1	3	1	93587673		0	1.81868e+08	0	1.403e-06	117.6	1.08786e-10	2	1325.71	-0.307229	31.199	0
	High	LIQLMEEIMAEKENK	2	3	1	93587673		0	5.90438e+07	0	5.927e-13	85.58	3.37429e-07	2	1818.93	-1.0527	64.2342	1
	High	SSQSSSQQFSGIGR	1	3	1	93587673		0	1.80832e+08	0	8.353e-10	84.76	4.08386e-07	2	1455.68	-0.344173	29.6148	0
	High	TLAYLLPAIVHINHQPYLER	4	3	1	93587673		0	383493928	0	3.432e-15	79.63	3.64792e-07	2	2361.3	-1.41462	65.2329	0
	High	FVINYDYPNSSEDYVHR	6	3	1	93587673		0	3.76104e+08	0	7.051e-13	76.16	5.3299e-06	2	2117.95	-1.03975	54.8022	0
	High	MLDMGFEPQIR	2	7	4	93587673;83816893;6753620;25141235		0	4.57274e+08	0	0.0002027	67.38	2.30706e-05	2	1336.64	-0.311204	61.2014	0
	High	ELAQQVQQVADDYGK	2	3	1	93587673		0	8.63271e+07	0	1.947e-10	66.29	3.42811e-05	2	1691.82	-1.17654	55.8268	0
	High	LIQLMEEIMAEK	1	3	1	93587673		0	8.14367e+07	0	1.6e-06	63.74	3.86319e-05	2	1447.75	0.334739	68.7716	0
	High	QTLMWSATWPK	2	4	2	93587673;83816893		0	5.29684e+08	0	5.834e-09	63.7	4.25086e-05	2	1348.67	1.11676	63.1794	0
	High	DMVGIAQTGSGK	1	3	1	93587673		0	104434548	0	2.191e-07	60.91	6.92561e-05	2	1163.57	-0.641437	31.6152	0
	High	APILIATDVASR	5	4	2	93587673;83816893		0	1.86253e+09	0	2.695e-10	60.81	2.57254e-05	2	1226.71	-0.303873	51.0859	0
	High	LIDFLESGK	1	3	1	93587673		0	1.97076e+08	0	0.001541	57.63	8.98299e-05	2	1021.56	-0.464451	59.3916	0
	High	LTPYEVDELR	2	3	1	93587673		0	1.46231e+08	0	0.0002811	54.94	0.000319665	2	1234.63	0.0615773	49.3682	0
	High	NFYVEHPEVAR	4	3	1	93587673		0	3.1437e+08	0	2.685e-06	49.9	0.00106832	2	1360.66	-0.803743	35.7361	0
	High	QTLmWSATWPK	2	4	2	93587673;83816893	M4(Oxidation)	0	9.13776e+07	0	0.0005434	48.91	0.00128593	2	1364.67	0.536224	60.085	0
	High	mLDMGFEPQIR	3	7	4	93587673;83816893;6753620;25141235	M1(Oxidation)	0	7.34794e+07	0	0.0002718	45.51	0.00343755	2	1352.63	-0.970265	57.8873	0
	High	QLAEDFLR	2	3	1	93587673		0	1.91433e+08	0	0.0004053	45.16	0.00213048	2	991.521	-0.0330636	52.1125	0
	High	DmVGIAQTGSGK	2	3	1	93587673	M2(Oxidation)	0	3.04572e+07	0	1.968e-05	43.92	0.00367593	2	1179.57	-0.771793	18.5309	0
	High	SGKAPILIATDVASR	1	3	1	93587673		0	2.96971e+07	0	0.004602	42.2	0.00222947	3	1498.86	-0.666203	46.2289	1
	High	mLDmGFEPQIR	2	7	4	93587673;83816893;6753620;25141235	M1(Oxidation); M4(Oxidation)	0	6.36545e+07	0	0.0004751	40.98	0.00993104	2	1368.63	-0.54362	46.6942	0
	High	GTAYTFFTPGNLK	1	3	1	93587673		0	217479102	0	5.929e-06	38.79	0.014085	2	1416.72	0.708098	61.5954	0
	High	SQPERDWVLNEFR	2	3	1	93587673		0	4.48756e+07	0	7.647e-05	23.78	0.581704	3	1675.82	-0.771743	58.866	1
	High	LTPYEVDELRR	1	3	1	93587673		0	1.6078e+08	0	0.001629	18.33	1.2339	3	1390.73	-0.295131	41.0288	1
	High	LmQLVDHR	2	3	1	93587673	M2(Oxidation)	0	9.96624e+06	0.003	0.0333	44.32	0.0019379	3	1027.53	-0.864012	17.9358	0
	High	TIIFVETK	3	3	1	93587673		0	2.92644e+08	0.004	0.04326	20.6	0.176806	2	950.555	-0.426961	46.8082	0
	High	IVDQIRPDR	1	4	2	93587673;83816893		0	2.56987e+08	0.004	0.04261	13.12	1.51134	3	1111.62	-0.796556	20.6573	0
	High	KIVDQIRPDR	1	4	2	93587673;83816893		0	214813938	0.005	0.04865	23.92	0.0954973	3	1239.71	-1.72297	19.3746	1
	High	DWVLNEFR	1	3	1	93587673		0	1.64129e+08	0.007	0.06827	37.23	0.0164066	2	1078.53	-0.120127	63.4932	0
	High	KKWDLSELPK	1	3	1	93587673		0	3.10011e+07	0.007	0.06947	36.41	0.0140907	3	1243.7	-0.710257	42.0959	2
157057174	actin-binding LIM protein 1 isoform 2 [Mus musculus]	1213.08	45.93	3	26	26	76	2.67338e+08	701	78.9096	8.25049
	A4	Sequence	# PSMs	# Proteins	# Protein Groups	Protein Group Accessions	Modifications	ΔCn	Area	q-Value	PEP	IonScore	Exp Value	Charge	MH+ [Da]	ΔM [ppm]	RT [min]	# Missed Cleavages
	High	STSQGSINSPVYSR	3	3	1	157057174		0	1.6998e+08	0	1.698e-11	105.68	3.65575e-09	2	1482.72	0.877301	29.0692	0
	High	SSGREEDEEELLR	1	3	1	157057174		0	1.68443e+07	0	3.964e-12	90.77	1.20185e-07	2	1548.71	-2.30559	31.2835	1
	High	DYQTLPDGHMPAVR	7	3	1	157057174		0	2.21238e+08	0	1.215e-08	82.7	7.5265e-07	2	1599.76	-0.610975	42.5822	0
	High	AIYDIERPDLITYEPFYTSGYEDKQER	2	3	1	157057174		0	7.57933e+07	0	1.901e-17	78.35	4.36899e-06	3	3311.57	-0.868162	63.6058	1
	High	TLSPTPSAEGYQDVR	3	3	1	157057174		0	1.88817e+08	0	5.852e-10	76.71	2.81562e-06	2	1620.79	-0.468396	37.7242	0
	High	IFPYEMLMVTNR	2	3	1	157057174		0	160618968	0	1.839e-06	73.34	5.26707e-06	2	1513.75	-1.07694	68.2811	0
	High	HFHVPDQGINIYR	5	3	1	157057174		0	3.91958e+08	0	1.954e-07	63.28	5.54475e-05	3	1595.81	-0.731641	45.3442	0
	High	YDSPLHSASHAPSSK	8	3	1	157057174		0	1.24683e+08	0	4.986e-08	61.65	0.000102724	4	1583.74	-1.00677	18.346	0
	High	TLsPTPSAEGYQDVR	3	3	1	157057174	S3(Phospho)	0	4.45963e+07	0	6.017e-06	56.57	0.000325482	2	1700.75	0.473518	40.0123	0
	High	LNSGLGQLILK	1	3	1	157057174		0	1.16138e+08	0	9.908e-05	56.56	4.08481e-05	2	1155.71	-0.527232	60.5667	0
	High	AIYDIERPDLITYEPFYTSGYEDK	2	3	1	157057174		0	1.79106e+08	0	3.04e-11	52.26	0.00154575	3	2898.38	1.75584	65.7237	0
	High	EEDEEELLR	2	3	1	157057174		0	6.70689e+07	0	0.0003266	50.44	0.000812381	2	1161.53	-0.022524	37.273	0
	High	GVSMPNMLEPK	2	3	1	157057174		0	1.59423e+08	0	0.0004292	49.2	0.00113013	2	1202.59	-1.11939	53.3704	0
	High	QLQEEQLMK	2	3	1	157057174		0	9.60715e+07	0	0.0002584	48.69	0.0011594	2	1146.58	-0.485436	34.6049	0
	High	TSSLPGYGK	2	3	1	157057174		0	1.51334e+08	0	0.0002301	47.45	0.00122413	2	909.468	-0.0818109	24.5266	0
	High	NGQALLALDK	1	2	1	157057174		0	2.60866e+07	0	0.0009713	44.97	0.00141219	2	1042.59	0.320201	44.4897	0
	High	NGLHRPVSTDFAQYNSYGDISGGVR	1	3	1	157057174		0	1.1888e+07	0	0.0001666	38.69	0.0310503	3	2710.3	-0.676385	50.5077	0
	High	VLTGEYISK	2	2	1	157057174		0	8.79802e+07	0	0.000231	38.49	0.00668255	2	1009.56	-0.691991	32.1939	0
	High	VDNEILDYKDLAAIPK	1	3	1	157057174		0	6.92508e+07	0	0.0003399	34.84	0.0272811	3	1816.97	-1.3662	61.462	1
	High	DYQGLFGVK	1	2	1	157057174		0	6.62623e+07	0	0.003469	34.38	0.0233078	2	1026.52	-0.665768	56.9198	0
	High	SPQHFHRPGNEPSSGR	7	1	1	157057174		0	4.6028e+07	0	3.692e-08	24.86	0.540993	4	1789.84	-1.75775	8.77511	0
	High	LNSGLGQLILKEEMEK	1	3	1	157057174		0	8.21004e+07	0	4.142e-05	23.21	0.353849	3	1801.97	-1.00324	61.0926	1
	High	tSSESIYSRPGSSIPGSPGHTIYAK	7	3	1	157057174	T1(Phospho)	0	6.26804e+07	0	6.143e-08	21.51	1.86503	3	2659.24	-0.439066	43.999	0
	High	TSSESIYSRPGSSIPGSPGHTIYAK	2	3	1	157057174		0	1.13435e+08	0	7.93e-07	18.52	2.56182	4	2579.27	-0.330886	40.0361	0
	High	NSPLPYRPDSRPLTPTYAQAPK	2	3	1	157057174		0	6.1987e+07	0	2.132e-05	16.47	2.21817	3	2469.29	0.731826	43.1329	0
	High	DYQTLPDGHmPAVR	2	3	1	157057174	M10(Oxidation)	0	1.25962e+07	0	0.0012	12.63	8.2846	3	1615.75	-1.01697	31.9996	0
	High	QSLGESPR	2	3	1	157057174		0	9.23461e+07	0.001	0.01276	59.03	6.57636e-05	2	873.442	-0.511882	11.5424	0
	High	FPAAQAPDPNEIPK	1	3	1	157057174		0	4.20911e+06	0.002	0.02118	18.57	1.63111	2	1494.76	-0.466337	45.5369	0
	High	VDNEILDYK	1	3	1	157057174		0	1.24639e+08	0.004	0.04106	39.77	0.00849309	2	1108.55	-3.69859	42.7094	0
183980004	heterogeneous nuclear ribonucleoprotein L [Mus musculus]	1203.52	44.88	1	18	18	61	3.4228e+08	586	63.9233	8.104
	A4	Sequence	# PSMs	# Proteins	# Protein Groups	Protein Group Accessions	Modifications	ΔCn	Area	q-Value	PEP	IonScore	Exp Value	Charge	MH+ [Da]	ΔM [ppm]	RT [min]	# Missed Cleavages
	High	SSSGLLEWDSK	2	1	1	183980004		0	3.88407e+08	0	2.567e-06	98.47	1.3761e-08	2	1208.58	0.0861112	52.6966	0
	High	SKPGAAMVEMADGYAVDR	4	1	1	183980004		0	2.4424e+08	0	3.911e-11	92.72	9.54197e-08	2	1867.87	0.148989	51.661	0
	High	SDALETLGFLNHYQMK	2	1	1	183980004		0	215381885	0	2.332e-12	80.73	1.37865e-06	2	1866.9	-1.61652	64.3815	0
	High	AITHLNNNFMFGQK	3	1	1	183980004		0	2.75363e+08	0	1.449e-17	77.47	2.32779e-06	2	1634.81	0.147696	51.0621	0
	High	TPASPVVHIR	5	1	1	183980004		0	3.38176e+08	0	9.177e-08	74.95	1.25397e-06	3	1076.62	-0.957141	28.5344	0
	High	MGPPVGGHR	6	1	1	183980004		0	1.01756e+08	0	2.283e-05	58.8	8.79277e-05	2	907.456	-0.97322	13.1455	0
	High	YYGGGNEGGR	2	1	1	183980004		0	1.17004e+08	0	0.0001752	58.08	9.39025e-05	2	1029.44	-0.669842	10.6766	0
	High	TENAGDQHGGGGGGGSGAAGGGGGENYDDPHK	2	1	1	183980004		0	1.36458e+08	0	1.078e-09	56.97	0.000532912	4	2840.15	-0.442789	10.4528	0
	High	NPNGPYPYTLK	2	1	1	183980004		0	3.00258e+08	0	4.836e-07	53.16	0.000467359	2	1263.64	-0.445724	40.5957	0
	High	SDALETLGFLNHYQmK	2	1	1	183980004	M15(Oxidation)	0	6.48455e+07	0	2.267e-12	51.86	0.00110842	2	1882.9	-1.17125	62.4967	0
	High	mGPPVGGHR	2	1	1	183980004	M1(Oxidation)	0	4.5429e+07	0	2.463e-05	51.4	0.000543327	3	923.451	-1.08245	7.57127	0
	High	NDQDTWDYTNPNLSGQGDPGSNPNKR	2	1	1	183980004		0	1.14269e+08	0	2.394e-13	49.21	0.00408969	3	2890.26	-0.854405	42.6819	1
	High	ISRPGDSDDSR	2	1	1	183980004		0	4.33002e+07	0	8.386e-07	46.99	0.00168388	3	1204.55	-1.26617	8.01793	0
	High	IEYAKPTR	4	1	1	183980004		0	9.48778e+07	0	0.00395	46.83	0.00104368	2	977.541	-0.437911	12.7008	0
	High	SSSGLLEWDSKSDALETLGFLNHYQMK	2	1	1	183980004		0	1.31048e+07	0	2.334e-12	46.59	0.00540307	4	3056.47	0.745879	67.7886	1
	High	FSTPEQAAK	3	1	1	183980004		0	2.49343e+08	0	0.0001563	46.48	0.00151024	2	978.489	-0.632962	20.3179	0
	High	AITHLNNNFmFGQK	4	1	1	183980004	M10(Oxidation)	0	3.35882e+07	0	2.891e-06	42.51	0.00798091	3	1650.81	-0.0721589	44.3661	0
	High	NGVQAMVEFDSVQSAQR	2	1	1	183980004		0	1.95971e+07	0	5.791e-06	42.37	0.0100676	2	1865.88	-1.23241	56.7941	0
	High	SKPGAAMVEmADGYAVDR	3	1	1	183980004	M10(Oxidation)	0	1.6785e+07	0	1.554e-05	39.69	0.0207226	3	1883.86	0.831092	41.0557	0
	High	mNCDRVFNVFCLYGNVEK	1	1	1	183980004	M1(Oxidation)	0	2.86053e+07	0	0.001456	14.64	7.20097	3	2166.98	-0.592595	62.0913	1
	High	QPPLLGDHPAEYGGPHGGYHSHYHDEGYGPPPPHYEGR	3	1	1	183980004		0	1.07813e+08	0	9.808e-05	8.43	63.4271	4	4174.86	0.814639	37.2797	0
	High	SKPGAAmVEmADGYAVDR	2	1	1	183980004	M7(Oxidation); M10(Oxidation)	0	6.41975e+06	0.002	0.01674	27.39	0.359672	3	1899.86	-0.868548	30.9408	0
	High	LNVFKNDQDTWDYTNPNLSGQGDPGSNPNKR	1	1	1	183980004		0	16785428	0.005	0.05524	20	3.2975	4	3491.62	0.779229	54.015	2
83816893	probable ATP-dependent RNA helicase DDX5 [Mus musculus]	1193.95	37.72	1	17	22	59	1.07076e+09	615	69.2228	8.92432
	A4	Sequence	# PSMs	# Proteins	# Protein Groups	Protein Group Accessions	Modifications	ΔCn	Area	q-Value	PEP	IonScore	Exp Value	Charge	MH+ [Da]	ΔM [ppm]	RT [min]	# Missed Cleavages
	High	FVINYDYPNSSEDYIHR	5	1	1	83816893		0	7.51784e+08	0	1.471e-16	109.28	2.47631e-09	2	2131.97	-0.815611	57.4241	0
	High	QNFTEPTAIQAQGWPVALSGLDMVGVAQTGSGK	2	1	1	83816893		0	1.15402e+08	0	9.4e-22	99.1	2.2883e-08	3	3358.67	-0.178764	70.2884	0
	High	QVSDLISVLR	2	1	1	83816893		0	4.53996e+08	0	2.492e-05	68.28	7.03591e-06	2	1129.66	-0.181532	62.5487	0
	High	MLDMGFEPQIR	2	7	4	93587673;83816893;6753620;25141235		0	4.57274e+08	0	0.0002027	67.38	2.30706e-05	2	1336.64	-0.311204	61.2014	0
	High	TLSYLLPAIVHINHQPFLER	4	1	1	83816893		0	5.47032e+08	0	3.455e-21	67.36	5.63817e-06	2	2361.31	0.132032	65.9454	0
	High	QTLMWSATWPK	2	4	2	93587673;83816893		0	5.29684e+08	0	5.834e-09	63.7	4.25086e-05	2	1348.67	1.11676	63.1794	0
	High	LLQLVEDR	3	1	1	83816893		0	5.60542e+08	0	0.004511	61.18	3.61988e-05	2	985.567	-0.480935	46.7856	0
	High	APILIATDVASR	5	4	2	93587673;83816893		0	1.86253e+09	0	2.695e-10	60.81	2.57254e-05	2	1226.71	-0.303873	51.0859	0
	High	TAQEVDTYR	2	1	1	83816893		0	1.02172e+08	0	1.692e-05	58.67	0.00013067	2	1082.51	-0.256231	17.8634	0
	High	TTYLVLDEADR	3	1	1	83816893		0	583881158	0	3.441e-09	57.73	0.000200447	2	1295.65	-0.995122	51.2318	0
	High	NFYQEHPDLAR	4	1	1	83816893		0	457876710	0	2.85e-06	56.69	0.000261111	2	1389.65	-0.469928	35.189	0
	High	EANQAINPK	1	1	1	83816893		0	1.44555e+08	0	0.002318	50.56	0.00039556	2	984.51	-0.577708	9.72634	0
	High	QTLmWSATWPK	2	4	2	93587673;83816893	M4(Oxidation)	0	9.13776e+07	0	0.0005434	48.91	0.00128593	2	1364.67	0.536224	60.085	0
	High	mLDMGFEPQIR	3	7	4	93587673;83816893;6753620;25141235	M1(Oxidation)	0	7.34794e+07	0	0.0002718	45.51	0.00343755	2	1352.63	-0.970265	57.8873	0
	High	mLDmGFEPQIR	2	7	4	93587673;83816893;6753620;25141235	M1(Oxidation); M4(Oxidation)	0	6.36545e+07	0	0.0004751	40.98	0.00993104	2	1368.63	-0.54362	46.6942	0
	High	DGWPAMGIHGDK	4	1	1	83816893		0	1.88293e+08	0	0.002413	38.89	0.0137127	3	1283.58	-0.813343	43.1076	0
	High	TGTAYTFFTPNNIK	2	1	1	83816893		0	5.97974e+08	0	2.752e-08	38.42	0.0180785	2	1574.79	1.30405	60.2276	0
	High	WNLDELPK	2	1	1	83816893		0	2.30999e+08	0	0.002959	38.27	0.00729042	2	1014.53	0.0384358	59.2243	0
	High	RDGWPAMGIHGDK	1	1	1	83816893		0	0	0	0.001266	20.46	1.23681	3	1439.68	-1.32929	34.7952	1
	High	TGTAYTFFTPNNIKQVSDLISVLR	1	1	1	83816893		0	1.06372e+07	0	4.365e-06	17.87	1.21091	3	2685.43	0.422703	73.0359	1
	High	LMEEIMSEK	1	1	1	83816893		0	1.24165e+08	0.001	0.00579	36.03	0.0178738	2	1109.52	-0.444757	42.8484	0
	High	TIVFVETK	2	1	1	83816893		0	5.34685e+08	0.004	0.04214	27.16	0.0429811	2	936.54	-0.211143	41.8222	0
	High	IVDQIRPDR	1	4	2	93587673;83816893		0	2.56987e+08	0.004	0.04261	13.12	1.51134	3	1111.62	-0.796556	20.6573	0
	High	QLAEDFLK	1	1	1	83816893		0	6.5959e+07	0.005	0.05225	30.94	0.0536785	2	963.514	-0.239166	50.8449	0
	High	KIVDQIRPDR	1	4	2	93587673;83816893		0	214813938	0.005	0.04865	23.92	0.0954973	3	1239.71	-1.72297	19.3746	1
	High	DGWPAmGIHGDK	1	1	1	83816893	M6(Oxidation)	0	3.03412e+07	0.006	0.06223	32.94	0.0487833	2	1299.58	-0.519993	31.1582	0
117938332	spectrin beta chain, non-erythrocytic 1 isoform 1 [Mus musculus]	1188.74	19.21	4	32	37	52	7.25961e+07	2363	274.052	5.57959
	A4	Sequence	# PSMs	# Proteins	# Protein Groups	Protein Group Accessions	Modifications	ΔCn	Area	q-Value	PEP	IonScore	Exp Value	Charge	MH+ [Da]	ΔM [ppm]	RT [min]	# Missed Cleavages
	High	FANSLVGVQQQLQAFNTYR	2	2	1	117938332		0	2.61596e+07	0	2.818e-20	134.64	3.90797e-12	2	2184.13	3.23025	66.6668	0
	High	DASVAEAWLLGQEPYLSSR	1	2	1	117938332		0	1.34469e+07	0	4.61e-11	86.24	3.72094e-07	2	2092.04	2.13132	68.6223	0
	High	SIITYVVTYYHYFSK	2	2	1	117938332		0	6.53197e+07	0	1.369e-08	81.81	8.19353e-07	2	1883.96	-0.199707	71.7368	0
	High	SNAHYNLQNAFNLAEQHLGLTK	1	2	1	117938332		0	3.84029e+07	0	3.403e-14	80.65	1.40342e-06	3	2483.24	-0.00902109	64.7905	0
	High	GNLEVLLFTIQSK	2	3	2	55926127;117938332		0	4.51583e+07	0	4.113e-08	77.37	6.77956e-07	2	1461.83	0.336111	69.2021	0
	High	TLETPAAQMEGFLNR	1	1	1	117938332		0	1.39953e+07	0	3.753e-10	76.44	3.04843e-06	2	1677.82	-0.937243	64.6962	0
	High	WDVDDWDNENSSAR	1	1	1	117938332		0	1.31189e+07	0	2.197e-07	74.57	3.81261e-06	2	1708.68	-0.537598	54.6459	0
	High	VSEEAESQQWDTSK	1	2	1	117938332		0	8.76655e+06	0	1.651e-06	61.4	0.00010718	2	1623.71	-0.104043	29.5731	0
	High	MHTTFEHDIQALGTQVR	1	2	1	117938332		0	2.16733e+07	0	1.882e-07	60	0.00016465	3	1983.97	-0.454453	53.2157	0
	High	SALPAQSAATLPAR	1	1	1	117938332		0	4.89855e+07	0	1.463e-06	58.93	5.98111e-05	2	1353.75	-0.435012	37.5953	0
	High	FQIQDISVETEDNK	1	3	2	55926127;117938332		0	2.00454e+07	0	1.647e-05	58.13	0.000239183	2	1665.8	-0.227551	55.3212	0
	High	LLEVLSGER	1	2	1	117938332		0	5.0255e+07	0	0.001329	56.22	0.000198666	2	1015.58	0.544207	48.3867	0
	High	QLQEDAAR	1	2	1	117938332		0	5.30022e+06	0	0.000626	54.36	0.000179554	2	930.463	-0.989836	9.81782	0
	High	DGMAFNALIHK	2	2	1	117938332		0	3.40886e+07	0	9.738e-06	52.63	0.000510556	3	1216.61	-0.792647	53.1917	0
	High	LLDPEDISVDHPDEK	2	2	1	117938332		0	2.80902e+07	0	3.352e-08	50.71	0.00129373	3	1721.82	0.418888	47.1432	0
	High	VHLENMGSHDIVDGNHR	4	4	2	55926127;117938332		0	6.70106e+07	0	1.829e-07	48.99	0.00239747	4	1929.9	-0.465095	29.6777	0
	High	VLLLSQDYGK	2	2	1	117938332		0	4.48157e+07	0	4.471e-06	47.91	0.000754834	2	1135.64	-0.323805	49.4267	0
	High	LVSQDNFGFDLPAVEAATK	2	2	1	117938332		0	2.5105e+07	0	8.525e-08	45.95	0.00343921	2	2022.02	0.986024	66.3811	0
	High	LTTLELLEVR	1	2	1	117938332		0	3.19075e+07	0	4.225e-05	45.27	0.00117678	2	1186.7	-1.39804	64.44	0
	High	LEMNLGLQK	1	2	1	117938332		0	3.43254e+07	0	2.528e-05	45.06	0.00272279	2	1045.57	0.225103	49.4497	0
	High	VQAVVAVAR	1	2	1	117938332		0	8.54582e+07	0	0.003292	44.68	0.00051742	2	912.562	-1.17395	28.492	0
	High	SAASGIPYHSEVPVSLK	2	1	1	117938332		0	3.74766e+07	0	1.914e-06	43.83	0.0038088	2	1741.91	0.0250319	47.9504	0
	High	WVNSHLAR	2	5	2	55926127;117938332		0	4.21958e+07	0	5.103e-05	42.38	0.00309859	3	982.52	-1.39633	22.0907	0
	High	LILEVHQFSR	2	2	1	117938332		0	3.24584e+07	0	0.002278	39.97	0.00501452	2	1241.7	-0.30335	48.2397	0
	High	ITDLYTDLR	1	2	1	117938332		0	5.72855e+07	0	0.0001151	36.57	0.0184605	2	1109.58	0.252954	50.488	0
	High	ENEVLEAWK	1	2	1	117938332		0	1.90217e+07	0	0.0003494	36.25	0.0192318	2	1117.55	2.24413	50.4167	0
	High	LSDGNEYLFQAK	1	1	1	117938332		0	30201607	0	0.002894	36.14	0.028773	2	1384.67	-0.446059	48.3198	0
	High	TQILAASYELHK	2	2	1	117938332		0	8.54646e+06	0	0.00204	33.76	0.0320594	3	1373.74	0.0392908	41.7371	0
	High	AQTLPTSVVTITSESSPGKR	1	1	1	117938332		0	2.5153e+07	0	9.802e-07	29.49	0.0785537	3	2059.1	0.148303	49.084	1
	High	FQIQDISVETEDNKEK	1	3	2	55926127;117938332		0	2.64627e+07	0	0.004852	28.62	0.24032	3	1922.93	-0.678539	48.8265	1
	High	DVSSVELLMNNHQGIK	1	2	1	117938332		0	1.07775e+07	0	0.001793	27.99	0.206908	2	1783.9	-0.334782	56.3311	0
	High	ELEAENYHDIK	1	2	1	117938332		0	6.5598e+06	0	0.0003673	26.66	0.237891	2	1360.64	-0.354635	29.6165	0
	High	QIEAQEKPR	2	2	1	117938332		0	2.82285e+06	0.001	0.005992	40.47	0.00454996	2	1098.59	-0.660995	7.73337	0
	High	HRPDLIDFDK	1	3	1	117938332		0	5.87091e+07	0.001	0.00849	39.81	0.00793465	3	1255.64	-0.107008	37.4722	0
	High	EMIDKWEDRWEWLR	1	2	1	117938332		0	0	0.003	0.03284	18.23	2.76127	3	1991.94	-1.1738	63.0849	2
	High	AQTLPTSVVTITSESSPGK	1	1	1	117938332		0	5.81327e+06	0.005	0.05671	25.15	0.277692	2	1903	-0.610236	54.5713	0
	High	HRPDLIDFDKLK	1	3	1	117938332		0	9.94646e+06	0.007	0.06651	13.86	1.8769	4	1496.82	-1.39917	44.968	1
30794412	TATA-binding protein-associated factor 2N [Mus musculus]	1104.58	27.47	1	8	11	53	7.21197e+09	557	58.5658	8.39697
	A4	Sequence	# PSMs	# Proteins	# Protein Groups	Protein Group Accessions	Modifications	ΔCn	Area	q-Value	PEP	IonScore	Exp Value	Charge	MH+ [Da]	ΔM [ppm]	RT [min]	# Missed Cleavages
	High	DYGPRPDADSESDNSDNNTIFVQGLGEGVSTDQVGEFFK	2	1	1	30794412		0	5.38996e+08	0	1.246e-23	102.75	2.41951e-08	4	4206.86	-0.223205	67.2811	0
	High	TGKPMINLYTDK	3	1	1	30794412		0	2.42604e+08	0	3.722e-08	77.51	1.59588e-06	3	1380.72	-0.272403	38.9395	0
	High	QSSYGQQSYNNQGQQNTESSGGQGGR	1	1	1	30794412		0	4.04583e+08	0	1.551e-13	76.48	6.43679e-06	3	2747.16	-0.18935	17.702	0
	High	GGSGSGSGGYGGDR	1	1	1	30794412		0	4.48068e+06	0	1.374e-06	74.84	1.9128e-06	2	1170.48	-0.611154	7.50301	0
	High	AAIDWFDGK	14	2	2	20982845;30794412		0	15354662515	0	0.001643	71.87	5.26605e-06	2	1022.49	-0.758438	59.1508	0
	High	AAIDWFDGKEFHGNIIK	6	1	1	30794412		0	1580373621	0	7.089e-12	68.98	1.63025e-05	2	1960.99	0.225258	61.4133	1
	High	GEATVSFDDPPSAK	8	2	2	20982845;30794412		0	4.70088e+09	0	3.877e-07	65.46	3.15735e-05	2	1420.66	-0.0253995	37.1385	0
	High	SGGGYGGDR	1	1	1	30794412		0	1.29306e+07	0	0.00161	58.67	4.69976e-05	2	825.348	-0.803674	7.0515	0
	High	TGKPmINLYTDKDTGKPK	5	1	1	30794412	M5(Oxidation)	0	1.95114e+08	0	2.231e-08	52.58	0.000556218	3	2023.05	-0.329232	25.849	1
	High	TGKPmINLYTDK	4	1	1	30794412	M5(Oxidation)	0	1.00591e+08	0	0.0002038	45.29	0.00299351	2	1396.71	-1.46957	31.9403	0
	High	TGKPMINLYTDKDTGKPK	5	1	1	30794412		0	4.20834e+08	0	6.597e-08	38.81	0.0106665	3	2007.06	0.449303	30.1488	1
	High	GEATVsFDDPPSAK	1	2	2	20982845;30794412	S6(Phospho)	0	1.33649e+07	0.001	0.01327	27.49	0.18608	2	1500.62	-0.364363	39.7132	0
	High	KTGKPmINLYTDK	1	1	1	30794412	M6(Oxidation)	0	1.29581e+07	0.007	0.0706	17.36	1.40771	3	1524.81	-0.173644	27.4494	1
	High	VSFATR	1	2	2	20982845;30794412		0	0	0.009	0.08352	30.96	0.0230883	2	680.372	-0.754571	27.363	0
295054271	spectrin alpha chain, non-erythrocytic 1 isoform 3 [Mus musculus]	1099.6	19.05	4	39	39	53	6.48397e+07	2457	282.72	5.32568
	A4	Sequence	# PSMs	# Proteins	# Protein Groups	Protein Group Accessions	Modifications	ΔCn	Area	q-Value	PEP	IonScore	Exp Value	Charge	MH+ [Da]	ΔM [ppm]	RT [min]	# Missed Cleavages
	High	SSLSSAQADFNQLAELDR	2	3	1	295054271		0	2.30004e+07	0	1.327e-15	137.03	3.83525e-12	2	1951.94	0.466069	63.9802	0
	High	KIEDLGAAMEEALILDNK	2	3	1	295054271		0	2.20737e+07	0	1.98e-14	91.74	6.99694e-08	2	1973.03	0.349563	66.4471	1
	High	NTTGVTEEALKEFSMMFK	2	3	1	295054271		0	9.44354e+06	0	7.366e-12	82.94	9.67536e-07	2	2062.98	-1.79058	70.5949	1
	High	KVEDLFLTFAK	2	3	1	295054271		0	4.07418e+07	0	6.596e-07	76.16	9.8899e-07	2	1310.74	0.457974	63.2304	1
	High	ELPTAFDYVEFTR	1	3	1	295054271		0	6.31288e+07	0	7.103e-09	71.41	9.8911e-06	2	1587.77	-0.10384	66.1504	0
	High	YTEHSTVGLAQQWDQLDQLGMR	1	3	1	295054271		0	3.85657e+07	0	7.379e-11	66.32	5.21761e-05	3	2576.23	3.35315	63.7749	0
	High	SADESGQALLAASHYASDEVR	3	3	1	295054271		0	4.27701e+07	0	1.178e-07	65.73	5.74696e-05	2	2177.01	0.413828	55.7183	0
	High	ASAFNSWFENAEEDLTDPVR	1	3	1	295054271		0	2.09052e+06	0	1.7e-07	65.71	6.62072e-05	2	2298.03	-1.5883	71.1941	0
	High	DLSSVQTLLTK	1	3	1	295054271		0	70344311	0	5.34e-06	63.94	1.92337e-05	2	1204.68	-0.708461	60.9786	0
	High	YTEHSTVGLAQQWDQLDQLGmR	1	3	1	295054271	M21(Oxidation)	0	3.65902e+06	0	8.446e-06	60.34	0.000236029	3	2592.21	-0.309731	62.0061	0
	High	TALLELWELR	1	3	1	295054271		0	2.44752e+07	0	0.0002188	57.54	0.000101578	2	1243.7	-0.0369282	69.6382	0
	High	DLTSWVTEMK	1	3	1	295054271		0	3.09523e+07	0	4.123e-06	57.19	0.000202731	2	1209.58	-0.38917	65.2058	0
	High	REELITNWEQIR	1	3	1	295054271		0	2.32647e+07	0	1.901e-05	53.84	0.000381862	3	1586.83	0.913735	56.0929	1
	High	KFEEFQTDLAAHEER	1	3	1	295054271		0	1.98113e+07	0	3.437e-09	53.5	0.000767626	3	1849.87	0.337988	40.4656	1
	High	SSEEIESAFR	2	3	1	295054271		0	3.29694e+07	0	0.004691	50.15	0.00107425	2	1154.53	1.10668	40.5711	0
	High	LLEAQSHFR	2	3	1	295054271		0	2.95471e+07	0	7.25e-06	50.01	0.000602112	3	1100.58	-1.31265	28.444	0
	High	QEFAQHANAFHQWIQETR	2	3	1	295054271		0	6.10459e+07	0	3.063e-08	47.24	0.00401481	4	2241.06	0.213902	52.1207	0
	High	VLETAEDIQER	1	3	1	295054271		0	8.05856e+06	0	2.157e-05	46.61	0.00198301	2	1302.65	-0.217547	32.3989	0
	High	EELITNWEQIR	1	3	1	295054271		0	4.43517e+06	0	0.0002626	45.37	0.00297953	2	1430.73	-0.352961	61.3986	0
	High	WTQLLANSATR	2	3	1	295054271		0	4.64358e+07	0	1.512e-05	44.89	0.00293041	2	1260.67	-0.257203	45.6533	0
	High	NTTGVTEEALK	1	3	1	295054271		0	1.59526e+07	0	0.0005668	44.14	0.00362928	2	1162.59	-0.141983	27.5415	0
	High	DLASVQALLR	1	3	1	295054271		0	2.80645e+07	0	0.002947	41.45	0.00412141	2	1085.63	0.116085	63.5592	0
	High	ADVVESWIGEK	2	4	1	295054271		0	44994859	0	0.0006354	39	0.0114625	2	1232.62	-0.3304	57.0888	0
	High	MQHNLEQQIQAR	1	3	1	295054271		0	32667582	0	0.0006611	33.51	0.0549494	3	1495.74	0.259604	30.0658	0
	High	IEDLGAAMEEALILDNK	1	3	1	295054271		0	4.46224e+06	0	2.925e-05	33.29	0.0609692	2	1844.93	-0.0897042	68.8208	0
	High	AGTFQAFEQFGQQLLAHGHYASPEIK	1	3	1	295054271		0	1.10094e+07	0	2.976e-06	31.89	0.118654	4	2875.42	1.13551	68.6646	0
	High	EAIVTSEELGQDLEHVEVLQK	1	3	1	295054271		0	2.03601e+07	0	4.189e-09	29.68	0.148337	3	2366.21	-0.885036	64.3002	0
	High	EELYQNLTR	1	3	1	295054271		0	3.00819e+07	0	0.003903	27.63	0.150752	2	1165.58	-0.14497	40.9014	0
	High	TALLELWELRR	1	3	1	295054271		0	2.56556e+07	0	0.0001806	27.08	0.0759052	3	1399.81	-0.205929	64.5703	1
	High	DVDETIGWIK	1	3	1	295054271		0	2.86122e+07	0	0.002488	18.07	1.33108	2	1175.6	0.679717	59.8602	0
	High	IAALQAFADQLIAVDHYAK	1	3	1	295054271		0	1.10525e+07	0	0.004875	14.83	2.30854	3	2058.1	-0.434364	70.8121	0
	High	ALSSEGKPYVTKEELYQNLTR	1	3	1	295054271		0	1.84409e+07	0	0.0003834	13.34	4.98669	4	2426.26	-0.00618571	48.9812	1
	High	QKLEDSYR	1	3	1	295054271		0	4.74085e+06	0.001	0.01105	52.48	0.000508726	3	1038.52	-0.640023	13.8712	1
	High	TKQDEVNAAWQR	1	3	1	295054271		0	6.95668e+06	0.001	0.006903	40.61	0.0094847	3	1445.71	-1.26747	26.8234	1
	High	mQHNLEQQIQAR	1	3	1	295054271	M1(Oxidation)	0	7.05082e+06	0.001	0.007769	18.37	1.84261	3	1511.74	-0.356319	26.9807	0
	High	ALSSEGKPYVTK	2	3	1	295054271		0	1.5477e+07	0.001	0.01328	16.6	1.62879	3	1279.69	-0.633828	19.5257	0
	High	GEIDAHEDSFK	1	3	1	295054271		0	5.09136e+06	0.001	0.01027	10.49	8.06655	3	1247.55	-1.10328	25.4279	0
	High	KHEAFETDFTVHK	1	3	1	295054271		0	7.40024e+06	0.003	0.03177	37.61	0.0226608	3	1588.77	-1.00228	31.0055	1
	High	DLAALEDK	1	3	1	295054271		0	1.17337e+07	0.004	0.04248	35.63	0.0243302	2	874.452	0.367808	35.3763	0
	High	LAQFVEHWK	1	3	1	295054271		0	7.54569e+06	0.004	0.04209	9.99	6.91089	3	1157.61	-1.2811	44.0047	0
	High	LQVASDENYKDPTNLQGK	1	3	1	295054271		0	0	0.008	0.07344	7.83	25.9503	3	2020	0.00635288	35.6823	1
114326446	myosin-9 isoform 1 [Mus musculus]	1064.91	14.85	1	22	26	44	137921299	1960	226.232	5.65576
	A4	Sequence	# PSMs	# Proteins	# Protein Groups	Protein Group Accessions	Modifications	ΔCn	Area	q-Value	PEP	IonScore	Exp Value	Charge	MH+ [Da]	ΔM [ppm]	RT [min]	# Missed Cleavages
	High	LQQLFNHTMFILEQEEYQR	3	4	2	33598964;114326446		0	1.77773e+08	0	8.265e-23	105.17	5.89019e-09	2	2467.21	0.50524	65.5127	0
	High	TQLEELEDELQATEDAK	2	4	2	33598964;114326446		0	1.58939e+07	0	6.66e-18	100.79	1.6015e-08	2	1961.92	0.967687	64.7666	0
	High	NLPIYSEEIVEMYK	1	1	1	114326446		0	4.89306e+07	0	6.197e-13	96.06	3.39407e-08	2	1727.86	-0.344329	65.8967	0
	High	QLLQANPILEAFGNAK	2	6	2	29336026;114326446		0	8.5056e+07	0	1.981e-09	91.43	4.16921e-08	2	1726.95	-0.397032	68.5113	0
	High	NFINNPLAQADWAAK	1	1	1	114326446		0	3.90613e+07	0	4.22e-12	91.09	1.0239e-07	2	1672.84	0.0876652	63.7673	0
	High	ELEDATETADAMNR	1	1	1	114326446		0	4.37709e+06	0	2.721e-07	73.06	6.1517e-06	2	1565.67	-0.720231	35.158	0
	High	VISGVLQLGNIAFK	2	1	1	114326446		0	5.39987e+07	0	2.377e-12	71.96	8.97882e-07	2	1458.87	0.931539	67.1469	0
	High	VIQYLAHVASSHK	5	2	2	33598964;114326446		0	150935086	0	8.139e-10	71.7	3.50887e-06	2	1452.79	-0.747502	34.8661	0
	High	IMGIPEDEQMGLLR	2	1	1	114326446		0	3.12596e+07	0	1.256e-08	64.65	4.15435e-05	2	1601.8	0.215266	63.6467	0
	High	VSHLLGINVTDFTR	2	1	1	114326446		0	7.4608e+07	0	6.22e-11	59.17	8.17759e-05	2	1571.85	0.369345	61.3716	0
	High	LEVNLQAMK	1	1	1	114326446		0	3.43254e+07	0	9.072e-07	57.55	0.000159795	2	1045.57	-0.592147	49.2382	0
	High	VISGVLQLGNIAFKK	1	1	1	114326446		0	2.28877e+07	0	1.265e-08	56.47	1.29619e-05	2	1586.97	1.85676	63.0301	1
	High	LQQLFNHTmFILEQEEYQR	1	4	2	33598964;114326446	M9(Oxidation)	0	6813173	0	8.063e-08	56.38	0.000471105	3	2483.2	-0.036487	61.9221	0
	High	TFHIFYYLLSGAGEHLK	2	1	1	114326446		0	4.5069e+07	0	3.025e-12	51.11	0.000788789	2	1996.03	0.734449	67.6432	0
	High	ALEQQVEEMK	1	1	1	114326446		0	6817503	0	0.0001798	51.06	0.000745825	2	1204.59	-0.966123	37.7266	0
	High	QLEEAEEEAQR	1	1	1	114326446		0	6.13714e+06	0	1.706e-05	50.57	0.000983995	2	1331.61	-0.063004	21.1496	0
	High	TDLLLEPYNK	1	1	1	114326446		0	7.78627e+07	0	3.734e-06	49.1	0.00100144	2	1205.64	0.212162	52.73	0
	High	aQQAADKYLYVDKNFINNPLAQADWAAK	1	1	1	114326446	N-Term(Acetyl)	0	6.83025e+06	0	2.514e-08	48.32	0.0025022	3	3208.61	0.298142	66.4841	2
	High	EEILAQAK	1	1	1	114326446		0	6.93638e+06	0	0.0035	41.68	0.00573927	2	901.498	-1.10804	24.9727	0
	High	HEMPPHIYAITDTAYR	4	1	1	114326446		0	9.41096e+06	0	5.799e-06	33.35	0.0823963	3	1914.92	1.92854	44.7121	0
	High	DELADEIANSSGK	1	1	1	114326446		0	9.54898e+06	0	0.002985	29.87	0.110715	2	1348.62	-0.288626	41.1026	0
	High	FLSNGHVTIPGQQDK	1	1	1	114326446		0	1.40624e+07	0	9.198e-07	29.15	0.145152	3	1640.84	-1.64633	39.5977	0
	High	YLYVDKNFINNPLAQADWAAK	1	1	1	114326446		0	8.18753e+06	0	2.706e-07	24.01	0.529854	3	2454.25	1.35237	65.1103	1
	High	ASIAALEAK	1	1	1	114326446		0	1.15596e+07	0	0.000827	23.36	0.491534	2	873.503	-1.45062	32.9408	0
	High	LVWVPSSK	1	1	1	114326446		0	1.9279e+07	0.001	0.009377	25.44	0.241181	2	915.53	-0.175434	44.689	0
	High	KLVWVPSSK	3	1	1	114326446		0	2.79439e+07	0.002	0.01494	44.06	0.00180813	2	1043.62	0.0807076	38.3218	1
	High	aQQAADKYLYVDK	1	1	1	114326446	N-Term(Acetyl)	0	2.83969e+07	0.004	0.04417	24.36	0.428182	2	1554.78	1.52939	50.9082	1
224922806	glycerol-3-phosphate dehydrogenase, mitochondrial precursor [Mus musculus]	1034.37	46.35	1	27	27	46	9.62812e+07	727	80.9025	6.60986
	A4	Sequence	# PSMs	# Proteins	# Protein Groups	Protein Group Accessions	Modifications	ΔCn	Area	q-Value	PEP	IonScore	Exp Value	Charge	MH+ [Da]	ΔM [ppm]	RT [min]	# Missed Cleavages
	High	TEQLTDSTEISLLPSDIDR	2	1	1	224922806		0	7.11477e+06	0	1.73e-15	116.39	3.89771e-10	2	2133.06	1.31269	63.4321	0
	High	LAFLNVQAAEEALPR	2	1	1	224922806		0	6.20796e+07	0	2.225e-11	98.71	7.94058e-09	2	1641.9	1.1593	66.8675	0
	High	NGQVELHEFLQLMSAVQK	2	1	1	224922806		0	3.32045e+07	0	4.226e-15	85.36	3.59474e-07	2	2071.06	0.154232	69.6798	0
	High	YGAATANYMEVVSLLK	1	1	1	224922806		0	7.8459e+07	0	6.305e-14	83.68	5.18758e-07	2	1729.88	0.200638	68.6405	0
	High	TVGLFLQGGKDWSPTLYIR	2	1	1	224922806		0	2.54588e+07	0	4.024e-14	72.32	3.76008e-06	2	2151.16	-1.05664	66.7498	1
	High	LVGAIVYYDGQHNDAR	2	1	1	224922806		0	5.40497e+07	0	1.191e-11	68.62	2.01228e-05	2	1790.88	1.4573	44.2814	0
	High	NHVVDISDSGLITIAGGK	2	1	1	224922806		0	3.35126e+07	0	4.917e-09	68.04	1.13694e-05	2	1795.96	0.510506	58.6731	0
	High	AIMNLDVEQYR	2	1	1	224922806		0	7.67372e+07	0	3.281e-06	67.28	2.11574e-05	2	1351.67	-0.536859	57.4655	0
	High	YGAATANYmEVVSLLK	1	1	1	224922806	M9(Oxidation)	0	8579171	0	9.165e-09	66.9	2.61138e-05	2	1745.88	0.384527	65.5357	0
	High	ANLLEIAPHLSAPLPIMLPLYK	2	1	1	224922806		0	5.65858e+07	0	1.886e-09	58.35	1.25747e-05	2	2414.4	3.18848	72.8433	0
	High	TVGLFLQGGK	2	1	1	224922806		0	8.38401e+07	0	2.387e-05	55.9	8.04534e-05	2	1019.59	-0.213714	51.629	0
	High	mNLAIALTAAR	1	1	1	224922806	M1(Oxidation)	0	4.98308e+06	0	0.0009102	39.98	0.00662544	2	1160.64	-1.26108	52.2636	0
	High	DDFSSGTSSR	1	1	1	224922806		0	1.87271e+07	0	0.004489	39.37	0.00687309	2	1058.44	0.205021	12.8406	0
	High	ANLLEIAPHLSAPLPImLPLYK	1	1	1	224922806	M17(Oxidation)	0	1.46918e+07	0	3.022e-06	37.7	0.00238603	3	2430.38	-0.973886	70.9688	0
	High	VIFFLPWEK	1	1	1	224922806		0	8.27367e+07	0	0.0009091	36.11	0.0115106	2	1178.66	-0.281031	70.6856	0
	High	FHKFDEDEKGFITIVDVQR	3	1	1	224922806		0	4.88563e+07	0	1.721e-06	34.13	0.0568539	3	2323.17	-2.35728	56.7933	2
	High	DKLVGAIVYYDGQHNDAR	3	1	1	224922806		0	39562946	0	8.789e-06	32.98	0.0821713	4	2034.01	0.503582	46.4001	1
	High	FHNLNAGPSR	2	1	1	224922806		0	4.8291e+07	0	0.004611	31.98	0.0487446	2	1112.56	-0.87182	16.9473	0
	High	LVQDYGLESEVAQHLAK	1	1	1	224922806		0	1.14791e+08	0	6.791e-08	29.25	0.13228	3	1899.98	-1.20335	59.4632	0
	High	LVSEFPYIEAEVK	1	1	1	224922806		0	4.48855e+06	0	8.317e-07	28.07	0.143401	3	1523.8	0.625903	63.412	0
	High	ALEHFPMLQK	4	1	1	224922806		0	2.2726e+07	0	2.581e-05	27.73	0.109373	3	1213.64	-1.19512	47.5792	0
	High	MTIAGTTDTPTDVTHHPIPSEEDINFILNEVR	1	1	1	224922806		0	1.86678e+07	0	2.268e-10	27.7	0.407578	3	3563.73	-0.552632	66.9612	0
	High	FLYYEMGYK	1	1	1	224922806		0	7.73806e+07	0.001	0.005696	51.76	0.000579122	2	1213.56	-0.377014	57.5379	0
	High	ELNWSELR	1	1	1	224922806		0	9.02127e+07	0.001	0.007822	50.4	0.000787065	2	1046.53	-0.159111	55.5936	0
	High	NYLSSDVEVR	1	1	1	224922806		0	5.86373e+07	0.001	0.00667	46.85	0.0020912	2	1181.58	-1.11255	39.6693	0
	High	DWSPTLYIR	1	1	1	224922806		0	3.42173e+07	0.001	0.006708	27.38	0.160599	2	1150.59	-0.0107537	62.0741	0
	High	IVELMGR	1	1	1	224922806		0	4.26316e+07	0.003	0.02867	37.99	0.0139236	2	817.46	-0.250574	37.9444	0
	High	TAEENLDR	1	1	1	224922806		0	1.47019e+07	0.004	0.04258	39.8	0.00583251	2	947.441	-1.66714	11.6355	0
	High	EAQLmTLK	1	1	1	224922806	M5(Oxidation)	0	9.60843e+06	0.004	0.03824	18.18	0.919931	2	949.502	-0.171112	25.4049	0
262050553	plastin-3 [Mus musculus]	994.139	43.81	2	19	23	37	1.25246e+08	630	70.6972	5.61768
	A4	Sequence	# PSMs	# Proteins	# Protein Groups	Protein Group Accessions	Modifications	ΔCn	Area	q-Value	PEP	IonScore	Exp Value	Charge	MH+ [Da]	ΔM [ppm]	RT [min]	# Missed Cleavages
	High	IDINMSGFNETDDLKR	2	1	1	262050553		0	4.40481e+07	0	5.691e-14	91.92	1.1337e-07	3	1867.88	-0.957833	55.9409	1
	High	YPALTKPENQDIDWTLLEGETR	1	1	1	262050553		0	5.15189e+07	0	1.969e-14	90.44	1.58003e-07	3	2589.28	-0.351275	63.2076	0
	High	YTLNVLEDLGEGQK	1	1	1	262050553		0	6.08492e+07	0	7.665e-11	88.88	1.51809e-07	2	1578.8	-0.521157	64.788	0
	High	ANDDIIVNWVNR	1	1	1	262050553		0	7.67336e+07	0	3.242e-10	86.93	2.02768e-07	2	1428.72	-0.940711	62.0363	0
	High	QFVTPADVVSGNPK	3	2	1	262050553		0	1.14516e+08	0	8.614e-10	72.58	5.66155e-06	2	1458.76	0.198458	49.2341	0
	High	INNFSADIK	1	1	1	262050553		0	8.66695e+07	0	7.557e-06	70.12	6.79464e-06	2	1021.53	-0.510981	37.3175	0
	High	WANFHLENSGWQK	2	1	1	262050553		0	6.33744e+07	0	1.221e-09	63.14	7.07793e-05	2	1616.76	-0.507278	54.4077	0
	High	MINLSVPDTIDER	1	2	2	262050553;350606354		0	6.73633e+07	0	2.052e-08	58.82	0.0001511	2	1502.75	-1.21885	60.1038	0
	High	IGLFADIELSR	1	2	2	262050553;350606354		0	1.06342e+07	0	2.074e-09	57.5	0.000110965	2	1233.68	-0.747658	66.3169	0
	High	VYALPEDLVEVKPK	4	1	1	262050553		0	1.62702e+08	0	4.048e-07	57.41	8.14259e-05	3	1599.9	-0.868158	58.5295	0
	High	LSPEELLLR	1	3	2	262050553;350606354		0	98520378	0	0.001241	55.14	7.99172e-05	2	1069.63	0.731902	62.965	0
	High	LNLAFVANLFNK	1	1	1	262050553		0	3.68277e+07	0	1.44e-06	55.05	0.000111601	2	1363.77	-0.320107	71.6828	0
	High	AYFHLLNQIAPK	1	2	1	262050553		0	5.59284e+07	0	3.973e-08	53.69	0.000272785	2	1414.78	-0.751102	58.8276	0
	High	mDEMATTQISKDELDELKEAFAK	1	1	1	262050553	N-Term(Acetyl)	0	2.76891e+07	0	2.16e-11	51.05	0.0021378	3	2685.26	-2.13785	68.8131	2
	High	HVIPMNPNTDDLFK	4	1	1	262050553		0	7.26257e+07	0	3.725e-05	50.82	0.00115043	3	1640.81	-0.0539696	54.4465	0
	High	RYTLNVLEDLGEGQK	1	1	1	262050553		0	1.62238e+07	0	4.727e-08	50.22	0.00103616	3	1734.9	-1.17684	61.1636	1
	High	HVIPmNPNTDDLFK	2	1	1	262050553	M5(Oxidation)	0	1.80162e+07	0	3.684e-05	44.31	0.00551758	3	1656.8	-0.668196	45.7212	0
	High	AGKPHLVLGLLWQIIK	2	1	1	262050553		0	5.52596e+07	0	2.725e-10	43.49	4.92485e-05	4	1786.11	-1.03138	69.9528	0
	High	mINLSVPDTIDER	1	2	2	262050553;350606354	M1(Oxidation)	0	1.07303e+07	0	9.251e-06	42.75	0.00660155	2	1518.75	0.775753	56.5411	0
	High	DGETLEELMK	1	1	1	262050553		0	2.9279e+07	0	0.001876	41.76	0.00519109	2	1164.54	-1.27128	58.518	0
	High	AESMLQQADK	1	1	1	262050553		0	3.02294e+07	0	0.0006811	41.49	0.00568727	2	1120.53	-1.01639	26.219	0
	High	YAFVNWINK	1	2	2	262050553;350606354		0	6.14176e+07	0	1.783e-05	38.08	0.0111641	2	1154.6	-0.572397	62.1307	0
	High	YAVSMAR	1	1	1	262050553		0	4.0561e+07	0.003	0.03424	42.76	0.00426644	2	797.397	-0.412561	26.7086	0
	High	STSIQSFK	1	1	1	262050553		0	4.88095e+07	0.004	0.04294	43.89	0.00202322	2	897.467	-0.218921	27.4091	0
	High	LmVDGDR	1	1	1	262050553	M2(Oxidation)	0	3.37471e+06	0.004	0.04163	41.81	0.00323984	2	821.382	-0.6524	13.9834	0
17998694	fragile X mental retardation syndrome-related protein 1 isoform 3 [Mus musculus]	951.15	49.17	3	23	26	55	2.5507e+08	539	60.7785	6.39209
	A4	Sequence	# PSMs	# Proteins	# Protein Groups	Protein Group Accessions	Modifications	ΔCn	Area	q-Value	PEP	IonScore	Exp Value	Charge	MH+ [Da]	ΔM [ppm]	RT [min]	# Missed Cleavages
	High	EISEGDEVEVYSR	2	3	1	17998694		0	4.77351e+07	0	1.016e-09	105.84	3.35412e-09	2	1511.68	-1.12294	38.6327	0
	High	VPGVTAIELDEDTGTFR	2	3	1	17998694		0	2.20857e+07	0	3.802e-12	88.82	1.95977e-07	2	1819.91	-1.1046	61.262	0
	High	RGPNYTSGYGTNSELSNPSETESER	1	3	1	17998694		0	4.54983e+07	0	1.183e-14	73.11	1.46278e-05	3	2732.2	-1.48287	35.5808	1
	High	KVPGVTAIELDEDTGTFR	2	3	1	17998694		0	2.50642e+08	0	3.164e-11	71.55	9.02446e-06	2	1948	-0.655615	57.3613	1
	High	DVHEDSLTVVFENNWQPER	1	3	1	17998694		0	1.96687e+07	0	8.907e-12	63.49	0.00010519	3	2314.08	0.852755	63.9411	0
	High	IFYHPETTQLMILSASEATVK	1	3	1	17998694		0	9.96044e+07	0	3.478e-19	62.78	6.01306e-05	3	2379.23	-0.647926	64.2625	0
	High	VNILSDMHLR	2	3	1	17998694		0	1.36011e+08	0	6.002e-08	59.39	6.05321e-05	2	1197.64	-0.708938	56.9445	0
	High	ESIGNVQVLLEYHIAYLK	2	3	1	17998694		0	2.5229e+07	0	5.097e-05	57.15	9.8111e-05	2	2089.14	1.27533	67.6516	0
	High	IYGESAEAVK	2	3	1	17998694		0	1.30688e+08	0	0.0001239	54.66	0.000271019	2	1066.54	-0.238093	25.2897	0
	High	EDLMGLAIGTHGSNIQQAR	2	3	1	17998694		0	1.98186e+08	0	1.444e-11	53.54	0.000629361	3	2011	0.641024	56.4773	0
	High	GPNYTSGYGTNSELSNPSETESER	2	3	1	17998694		0	4.49393e+07	0	8.201e-10	51.38	0.0020447	3	2576.1	-0.417699	39.4564	0
	High	EDGmVPFVFVGTK	1	3	1	17998694	M4(Oxidation)	0	2.4748e+07	0	0.0002806	47.67	0.00209391	2	1441.7	-0.403677	61.6488	0
	High	VNILSDmHLR	1	3	1	17998694	M7(Oxidation)	0	1.84567e+07	0	4.608e-05	45.02	0.00213417	3	1213.64	-0.443495	38.2859	0
	High	RVNILSDMHLR	2	3	1	17998694		0	4.05932e+07	0	1.427e-05	43.62	0.00232897	4	1353.74	-1.94329	48.5064	1
	High	KDELSDWSLAGEDDR	2	3	1	17998694		0	81728907	0	0.001788	43.11	0.00817027	3	1735.78	-0.333525	51.1931	1
	High	LQIDEQLR	2	5	3	17998694;51036613;83921589		0	2.62061e+08	0	0.001855	39.65	0.00571229	2	1014.56	-0.694682	40.0376	0
	High	LPPPPDIKK	2	3	1	17998694		0	5.63702e+07	0	0.001565	35.43	0.00323652	3	1004.61	-1.24053	27.7221	1
	High	EDLmGLAIGTHGSNIQQAR	4	3	1	17998694	M4(Oxidation)	0	2.2258e+07	0	1.761e-05	34.76	0.0558273	3	2027	1.12716	44.5621	0
	High	QLAAAFHEEFVVR	2	3	1	17998694		0	2.91925e+07	0	3.81e-06	34.03	0.0358598	3	1516.79	0.230429	55.2778	0
	High	KDELSDWSLAGEDDRETR	2	3	1	17998694		0	35516556	0	0.0002673	32.59	0.119993	3	2121.97	-0.269879	45.4405	2
	High	EDGMVPFVFVGTK	2	3	1	17998694		0	252505652	0	0.001498	31.55	0.0740783	2	1425.71	0.134945	66.1075	0
	High	GFIKDVHEDSLTVVFENNWQPER	1	3	1	17998694		0	8949423	0	2.043e-05	9.56	23.3719	4	2759.34	0.507902	63.4388	1
	High	VIQEIVDK	2	4	2	17998694;83921589		0	2.12873e+08	0.001	0.005826	65.96	1.68713e-05	2	943.546	-0.426593	30.6705	0
	High	QVPFNEVR	4	3	1	17998694		0	159806714	0.001	0.00602	37.49	0.015275	2	988.521	0.00346746	35.2659	0
	High	IYGESAEAVKK	2	3	1	17998694		0	1.84898e+07	0.001	0.00856	32.71	0.0430245	3	1194.64	-0.759686	17.2424	1
	High	VRIEGDNENKLPR	1	3	1	17998694		0	0	0.001	0.009774	32.26	0.0402039	4	1539.82	0.166308	24.2489	2
	High	aELTVEVR	2	3	1	17998694	N-Term(Acetyl)	0	1.74298e+07	0.002	0.01547	37.22	0.0147659	2	958.522	1.20676	54.0093	0
	High	LPPPPDIK	2	3	1	17998694		0	2.29649e+08	0.002	0.02051	36.35	0.00728821	2	876.518	-0.571675	35.455	0
	High	GSNGAFYK	2	5	3	17998694;51036613;83921589		0	6.24868e+07	0.006	0.06428	41.6	0.00244562	2	843.399	-0.781309	18.9124	0
295148098	actin-binding LIM protein 2 isoform 1 [Mus musculus]	949.747	40.06	1	0	21	54	4.94185e+08	664	73.6028	8.07471
	A4	Sequence	# PSMs	# Proteins	# Protein Groups	Protein Group Accessions	Modifications	ΔCn	Area	q-Value	PEP	IonScore	Exp Value	Charge	MH+ [Da]	ΔM [ppm]	RT [min]	# Missed Cleavages
	High	TSSPSSAGSVSLGHYTPTSR	3	6	4	295148098;295148100;295148102;66773171		0	1.07919e+08	0	7.309e-09	79.74	1.9997e-06	2	1978.95	0.333437	35.7942	0
	High	LGDEILDYR	2	6	4	295148098;295148100;295148102;66773171		0	9.09033e+08	0	4.143e-08	78.18	1.35785e-06	2	1093.55	0.851376	51.7545	0
	High	AIYNIDRPDMISYSPYISHSAVGDR	2	6	4	295148098;295148100;295148102;66773171		0	264795447	0	1.499e-28	77.71	3.99864e-06	3	2840.37	-0.436323	59.5601	0
	High	FIEGEVVSALGK	2	6	4	295148098;295148100;295148102;66773171		0	235336887	0	4.561e-07	75.99	1.72335e-06	2	1248.68	-1.06095	58.3382	0
	High	HFHVPDTGVKDNIYR	5	5	3	295148098;295148100;66773171		0	1.65203e+08	0	2.667e-10	75.68	3.73281e-06	4	1797.9	-0.641334	36.5358	1
	High	HLSPEEFQEVFGmSIEEFDR	2	6	4	295148098;295148100;295148102;66773171	M13(Oxidation)	0	1.24864e+07	0	3.579e-09	64.81	8.50206e-05	3	2442.09	-0.0181146	68.757	0
	High	FPYSKPDTLPGPR	3	2	2	295148098;66773171		0	4.63866e+07	0	5.629e-08	64.4	3.63986e-05	3	1474.77	-0.0595361	40.483	0
	High	HLSPEEFQEVFGMSIEEFDR	1	6	4	295148098;295148100;295148102;66773171		0	1.89062e+06	0	1.271e-14	63.84	0.000105575	3	2426.1	-0.35315	70.1416	0
	High	LDVEDSSFDQDSR	1	6	4	295148098;295148100;295148102;66773171		0	3.29244e+07	0	2.759e-08	59.53	0.000117057	2	1512.65	0.809484	39.0212	0
	High	TNSPDLDSQSLSLSSGTDQEPLQR	3	6	4	295148098;295148100;295148102;66773171		0	8.85579e+07	0	1.329e-07	59.24	0.000299061	3	2575.21	-0.483387	53.078	0
	High	TNSPDLDsQSLSLSSGTDQEPLQR	5	6	4	295148098;295148100;295148102;66773171	S8(Phospho)	0	1.35835e+07	0	0.0002501	58.87	0.000377933	3	2655.18	1.68353	56.0756	0
	High	mAGDSLYSR	1	2	2	295148098;66773171	M1(Oxidation)	0	6.18829e+06	0	1.028e-05	56.07	0.000168942	2	1015.45	-0.68555	21.6374	0
	High	QSYGEGDQDDR	1	5	3	295148098;295148102;66773171		0	1.27202e+07	0	5.976e-05	54.78	0.000208744	2	1269.5	-0.489421	9.98728	0
	High	RLDVEDSSFDQDSR	1	6	4	295148098;295148100;295148102;66773171		0	3.86025e+07	0	3.491e-05	51.78	0.00097172	3	1668.75	-0.398994	35.0382	1
	High	IYPYDSLIVTNR	1	6	4	295148098;295148100;295148102;66773171		0	3.08727e+08	0	0.0001397	51.76	0.000534779	2	1453.77	-0.580221	60.1029	0
	High	LLNAEYISK	1	6	4	295148098;295148100;295148102;66773171		0	1.19828e+08	0	0.0003317	51.32	0.000315085	2	1050.58	-0.780882	39.9165	0
	High	HFHVPDTGVK	4	5	3	295148098;295148100;66773171		0	9.6036e+07	0	0.004437	42.41	0.00530484	2	1136.59	0.539728	27.3761	0
	High	AIYNIDRPDmISYSPYISHSAVGDR	1	6	4	295148098;295148100;295148102;66773171	M10(Oxidation)	0	6.87537e+07	0	9.416e-14	37.19	0.0492933	4	2856.36	-1.11569	55.751	0
	High	TSsPSSAGSVSLGHYTPTSR	4	6	4	295148098;295148100;295148102;66773171	S3(Phospho)	0	1.57827e+07	0	4.329e-08	25.63	0.592049	3	2058.91	0.480939	38.9347	0
	High	STPSLSVHSDSRPPSSTYQQAPR	4	6	4	295148098;295148100;295148102;66773171		0	119144764	0	1.288e-10	21.42	1.46132	4	2485.2	-0.784112	31.3084	0
	High	LGDEILDYRDLAALPK	1	6	4	295148098;295148100;295148102;66773171		0	2.31988e+07	0	2.079e-05	14.72	2.51785	3	1801.97	0.364413	63.7881	1
	High	TSSESIVSVPASSTSGsPSR	2	6	4	295148098;295148100;295148102;66773171	S17(Phospho)	0	9.84709e+06	0.002	0.02472	4.8	69.0077	3	2002.89	-1.08843	39.806	0
	High	HHYIPYFR	1	4	3	295148098;295148100;295148102		0	5.2728e+07	0.004	0.04618	38.7	0.0126465	2	1132.57	-0.673344	37.2772	0
	High	MAGDSLYSR	1	2	2	295148098;66773171		0	2.25078e+07	0.004	0.03789	34.66	0.0263666	2	999.457	0.200412	28.6469	0
	High	LPFPPGDR	1	6	4	295148098;295148100;295148102;66773171		0	0	0.004	0.04563	26.37	0.10415	2	898.478	-0.390102	38.7548	0
	High	TTWLLLK	1	6	4	295148098;295148100;295148102;66773171		0	50243849	0.009	0.0816	28.44	0.0309353	2	874.539	-1.16455	62.075	0
66773171	actin-binding LIM protein 2 isoform 3 [Mus musculus]	943.889	44.44	1	1	21	55	4.94185e+08	612	68.0632	8.01611
	A4	Sequence	# PSMs	# Proteins	# Protein Groups	Protein Group Accessions	Modifications	ΔCn	Area	q-Value	PEP	IonScore	Exp Value	Charge	MH+ [Da]	ΔM [ppm]	RT [min]	# Missed Cleavages
	High	TSSPSSAGSVSLGHYTPTSR	3	6	4	295148098;295148100;295148102;66773171		0	1.07919e+08	0	7.309e-09	79.74	1.9997e-06	2	1978.95	0.333437	35.7942	0
	High	LGDEILDYR	2	6	4	295148098;295148100;295148102;66773171		0	9.09033e+08	0	4.143e-08	78.18	1.35785e-06	2	1093.55	0.851376	51.7545	0
	High	AIYNIDRPDMISYSPYISHSAVGDR	2	6	4	295148098;295148100;295148102;66773171		0	264795447	0	1.499e-28	77.71	3.99864e-06	3	2840.37	-0.436323	59.5601	0
	High	FIEGEVVSALGK	2	6	4	295148098;295148100;295148102;66773171		0	235336887	0	4.561e-07	75.99	1.72335e-06	2	1248.68	-1.06095	58.3382	0
	High	HFHVPDTGVKDNIYR	5	5	3	295148098;295148100;66773171		0	1.65203e+08	0	2.667e-10	75.68	3.73281e-06	4	1797.9	-0.641334	36.5358	1
	High	HLSPEEFQEVFGmSIEEFDR	2	6	4	295148098;295148100;295148102;66773171	M13(Oxidation)	0	1.24864e+07	0	3.579e-09	64.81	8.50206e-05	3	2442.09	-0.0181146	68.757	0
	High	FPYSKPDTLPGPR	3	2	2	295148098;66773171		0	4.63866e+07	0	5.629e-08	64.4	3.63986e-05	3	1474.77	-0.0595361	40.483	0
	High	HLSPEEFQEVFGMSIEEFDR	1	6	4	295148098;295148100;295148102;66773171		0	1.89062e+06	0	1.271e-14	63.84	0.000105575	3	2426.1	-0.35315	70.1416	0
	High	LDVEDSSFDQDSR	1	6	4	295148098;295148100;295148102;66773171		0	3.29244e+07	0	2.759e-08	59.53	0.000117057	2	1512.65	0.809484	39.0212	0
	High	TNSPDLDSQSLSLSSGTDQEPLQR	3	6	4	295148098;295148100;295148102;66773171		0	8.85579e+07	0	1.329e-07	59.24	0.000299061	3	2575.21	-0.483387	53.078	0
	High	TNSPDLDsQSLSLSSGTDQEPLQR	5	6	4	295148098;295148100;295148102;66773171	S8(Phospho)	0	1.35835e+07	0	0.0002501	58.87	0.000377933	3	2655.18	1.68353	56.0756	0
	High	mAGDSLYSR	1	2	2	295148098;66773171	M1(Oxidation)	0	6.18829e+06	0	1.028e-05	56.07	0.000168942	2	1015.45	-0.68555	21.6374	0
	High	QSYGEGDQDDR	1	5	3	295148098;295148102;66773171		0	1.27202e+07	0	5.976e-05	54.78	0.000208744	2	1269.5	-0.489421	9.98728	0
	High	RLDVEDSSFDQDSR	1	6	4	295148098;295148100;295148102;66773171		0	3.86025e+07	0	3.491e-05	51.78	0.00097172	3	1668.75	-0.398994	35.0382	1
	High	IYPYDSLIVTNR	1	6	4	295148098;295148100;295148102;66773171		0	3.08727e+08	0	0.0001397	51.76	0.000534779	2	1453.77	-0.580221	60.1029	0
	High	LLNAEYISK	1	6	4	295148098;295148100;295148102;66773171		0	1.19828e+08	0	0.0003317	51.32	0.000315085	2	1050.58	-0.780882	39.9165	0
	High	HFHVPDTGVK	4	5	3	295148098;295148100;66773171		0	9.6036e+07	0	0.004437	42.41	0.00530484	2	1136.59	0.539728	27.3761	0
	High	AIYNIDRPDmISYSPYISHSAVGDR	1	6	4	295148098;295148100;295148102;66773171	M10(Oxidation)	0	6.87537e+07	0	9.416e-14	37.19	0.0492933	4	2856.36	-1.11569	55.751	0
	High	SPQHYSRPGSESGR	2	2	1	66773171		0	8.06123e+06	0	1.247e-07	27.11	0.274004	4	1544.72	-2.4354	7.22192	0
	High	TSsPSSAGSVSLGHYTPTSR	4	6	4	295148098;295148100;295148102;66773171	S3(Phospho)	0	1.57827e+07	0	4.329e-08	25.63	0.592049	3	2058.91	0.480939	38.9347	0
	High	STPSLSVHSDSRPPSSTYQQAPR	4	6	4	295148098;295148100;295148102;66773171		0	119144764	0	1.288e-10	21.42	1.46132	4	2485.2	-0.784112	31.3084	0
	High	LGDEILDYRDLAALPK	1	6	4	295148098;295148100;295148102;66773171		0	2.31988e+07	0	2.079e-05	14.72	2.51785	3	1801.97	0.364413	63.7881	1
	High	TSSESIVSVPASSTSGsPSR	2	6	4	295148098;295148100;295148102;66773171	S17(Phospho)	0	9.84709e+06	0.002	0.02472	4.8	69.0077	3	2002.89	-1.08843	39.806	0
	High	MAGDSLYSR	1	2	2	295148098;66773171		0	2.25078e+07	0.004	0.03789	34.66	0.0263666	2	999.457	0.200412	28.6469	0
	High	LPFPPGDR	1	6	4	295148098;295148100;295148102;66773171		0	0	0.004	0.04563	26.37	0.10415	2	898.478	-0.390102	38.7548	0
	High	TTWLLLK	1	6	4	295148098;295148100;295148102;66773171		0	50243849	0.009	0.0816	28.44	0.0309353	2	874.539	-1.16455	62.075	0
148539957	alpha-internexin [Mus musculus]	915.179	33.13	2	12	17	47	1.76968e+09	501	55.3493	5.40186
	A4	Sequence	# PSMs	# Proteins	# Protein Groups	Protein Group Accessions	Modifications	ΔCn	Area	q-Value	PEP	IonScore	Exp Value	Charge	MH+ [Da]	ΔM [ppm]	RT [min]	# Missed Cleavages
	High	MALDIEIAAYR	10	4	4	148539957;124286811;112363107;39204499		0	7.17416e+06	0	2.694e-10	95.79	2.59679e-08	2	1265.66	-0.0726758	63.1327	0
	High	KVESLLDELAFVR	2	1	1	148539957		0	1.38775e+07	0	1.896e-07	91.23	3.62741e-08	2	1518.85	0.567483	67.1282	1
	High	mALDIEIAAYR	3	4	4	148539957;124286811;112363107;39204499	M1(Oxidation)	0	215488578	0	2.774e-08	72.61	6.08039e-06	2	1281.65	-0.771215	59.1421	0
	High	MALDIEIAAYRK	9	4	4	148539957;124286811;112363107;39204499		0	2.63553e+08	0	1.748e-05	66.85	1.43854e-05	2	1393.75	-0.853749	57.4011	1
	High	ALEAELAALR	1	1	1	148539957		0	2.24508e+07	0	5.673e-05	64.27	1.76206e-05	2	1056.6	-0.87248	58.5692	0
	High	LSGPGGSGSFR	1	1	1	148539957		0	1.48213e+07	0	9.955e-05	59.49	8.69882e-05	2	1021.51	0.617912	27.5735	0
	High	NLQSAEEWYK	1	1	1	148539957		0	18091356	0	6.969e-06	57.18	0.000224638	2	1267.6	0.676639	46.7195	0
	High	mALDIEIAAYRK	3	4	4	148539957;124286811;112363107;39204499	M1(Oxidation)	0	3.95764e+07	0	0.000146	54.47	0.000285461	2	1409.75	-0.44087	49.573	1
	High	KLLEGEETR	2	3	3	148539957;112363107;39204499		0	4.93481e+08	0	0.001141	52.58	0.000495213	2	1074.58	-0.676201	15.1994	1
	High	AQLEEASSAR	1	1	1	148539957		0	6.26693e+06	0	0.001424	51.86	0.000520651	2	1061.52	2.44608	13.4852	0
	High	VSSAGLSLK	1	1	1	148539957		0	3.92253e+06	0	0.0001161	43.66	0.00194383	2	861.503	-0.892438	31.3904	0
	High	LLEGEETR	4	3	3	148539957;112363107;39204499		0	1.73671e+09	0	0.00257	43.27	0.00330155	2	946.484	-0.510514	19.373	0
	High	LPASDGLDLSQAAAR	1	1	1	148539957		0	9774821	0	1.666e-05	38.35	0.014015	2	1484.77	0.494664	47.1729	0
	High	FSTGGLSISGLNPLPNPSYLLPPR	1	1	1	148539957		0	3.74238e+06	0	0.001212	37.02	0.0100894	3	2497.35	0.376447	70.2567	0
	High	DGLAEEVQR	1	1	1	148539957		0	5.47195e+06	0.001	0.009372	34.21	0.0256227	2	1016.5	0.909244	28.8725	0
	High	EYQDLLNVK	3	6	4	148539957;124286811;112363107;39204499		0	3.07885e+09	0.002	0.02263	37.62	0.0171252	2	1121.58	0.359085	49.1464	0
	High	VHQLETQNR	1	1	1	148539957		0	5.63572e+06	0.003	0.0267	26.69	0.196396	2	1124.58	-0.104301	7.96789	0
	High	FANLNEQAAR	1	1	1	148539957		0	1.5066e+07	0.004	0.04104	21.94	0.523943	2	1133.57	0.664219	29.3435	0
	High	AQALLER	1	1	1	148539957		0	1.53902e+07	0.006	0.06284	46.13	0.00122256	2	800.462	-0.394145	24.3714	0
295148100	actin-binding LIM protein 2 isoform 2 [Mus musculus]	863.378	43.11	1	1	20	50	4.94185e+08	617	68.6065	8.07471
	A4	Sequence	# PSMs	# Proteins	# Protein Groups	Protein Group Accessions	Modifications	ΔCn	Area	q-Value	PEP	IonScore	Exp Value	Charge	MH+ [Da]	ΔM [ppm]	RT [min]	# Missed Cleavages
	High	TSSPSSAGSVSLGHYTPTSR	3	6	4	295148098;295148100;295148102;66773171		0	1.07919e+08	0	7.309e-09	79.74	1.9997e-06	2	1978.95	0.333437	35.7942	0
	High	LGDEILDYR	2	6	4	295148098;295148100;295148102;66773171		0	9.09033e+08	0	4.143e-08	78.18	1.35785e-06	2	1093.55	0.851376	51.7545	0
	High	AIYNIDRPDMISYSPYISHSAVGDR	2	6	4	295148098;295148100;295148102;66773171		0	264795447	0	1.499e-28	77.71	3.99864e-06	3	2840.37	-0.436323	59.5601	0
	High	FIEGEVVSALGK	2	6	4	295148098;295148100;295148102;66773171		0	235336887	0	4.561e-07	75.99	1.72335e-06	2	1248.68	-1.06095	58.3382	0
	High	MAGDSLYSQYK	1	4	2	295148100;295148102		0	9.93872e+07	0	9.606e-06	75.87	2.6788e-06	2	1262.57	0.282015	38.951	0
	High	HFHVPDTGVKDNIYR	5	5	3	295148098;295148100;66773171		0	1.65203e+08	0	2.667e-10	75.68	3.73281e-06	4	1797.9	-0.641334	36.5358	1
	High	HLSPEEFQEVFGmSIEEFDR	2	6	4	295148098;295148100;295148102;66773171	M13(Oxidation)	0	1.24864e+07	0	3.579e-09	64.81	8.50206e-05	3	2442.09	-0.0181146	68.757	0
	High	HLSPEEFQEVFGMSIEEFDR	1	6	4	295148098;295148100;295148102;66773171		0	1.89062e+06	0	1.271e-14	63.84	0.000105575	3	2426.1	-0.35315	70.1416	0
	High	LDVEDSSFDQDSR	1	6	4	295148098;295148100;295148102;66773171		0	3.29244e+07	0	2.759e-08	59.53	0.000117057	2	1512.65	0.809484	39.0212	0
	High	TNSPDLDSQSLSLSSGTDQEPLQR	3	6	4	295148098;295148100;295148102;66773171		0	8.85579e+07	0	1.329e-07	59.24	0.000299061	3	2575.21	-0.483387	53.078	0
	High	TNSPDLDsQSLSLSSGTDQEPLQR	5	6	4	295148098;295148100;295148102;66773171	S8(Phospho)	0	1.35835e+07	0	0.0002501	58.87	0.000377933	3	2655.18	1.68353	56.0756	0
	High	RLDVEDSSFDQDSR	1	6	4	295148098;295148100;295148102;66773171		0	3.86025e+07	0	3.491e-05	51.78	0.00097172	3	1668.75	-0.398994	35.0382	1
	High	IYPYDSLIVTNR	1	6	4	295148098;295148100;295148102;66773171		0	3.08727e+08	0	0.0001397	51.76	0.000534779	2	1453.77	-0.580221	60.1029	0
	High	LLNAEYISK	1	6	4	295148098;295148100;295148102;66773171		0	1.19828e+08	0	0.0003317	51.32	0.000315085	2	1050.58	-0.780882	39.9165	0
	High	HFHVPDTGVK	4	5	3	295148098;295148100;66773171		0	9.6036e+07	0	0.004437	42.41	0.00530484	2	1136.59	0.539728	27.3761	0
	High	AIYNIDRPDmISYSPYISHSAVGDR	1	6	4	295148098;295148100;295148102;66773171	M10(Oxidation)	0	6.87537e+07	0	9.416e-14	37.19	0.0492933	4	2856.36	-1.11569	55.751	0
	High	TSsPSSAGSVSLGHYTPTSR	4	6	4	295148098;295148100;295148102;66773171	S3(Phospho)	0	1.57827e+07	0	4.329e-08	25.63	0.592049	3	2058.91	0.480939	38.9347	0
	High	STPSLSVHSDSRPPSSTYQQAPR	4	6	4	295148098;295148100;295148102;66773171		0	119144764	0	1.288e-10	21.42	1.46132	4	2485.2	-0.784112	31.3084	0
	High	QSYGESPQLLSPTPTEGDQDDR	1	1	1	295148100		0	9.88541e+06	0	0.002202	19.18	3.16085	3	2420.09	0.79123	46.3514	0
	High	LGDEILDYRDLAALPK	1	6	4	295148098;295148100;295148102;66773171		0	2.31988e+07	0	2.079e-05	14.72	2.51785	3	1801.97	0.364413	63.7881	1
	High	TSSESIVSVPASSTSGsPSR	2	6	4	295148098;295148100;295148102;66773171	S17(Phospho)	0	9.84709e+06	0.002	0.02472	4.8	69.0077	3	2002.89	-1.08843	39.806	0
	High	HHYIPYFR	1	4	3	295148098;295148100;295148102		0	5.2728e+07	0.004	0.04618	38.7	0.0126465	2	1132.57	-0.673344	37.2772	0
	High	LPFPPGDR	1	6	4	295148098;295148100;295148102;66773171		0	0	0.004	0.04563	26.37	0.10415	2	898.478	-0.390102	38.7548	0
	High	TTWLLLK	1	6	4	295148098;295148100;295148102;66773171		0	50243849	0.009	0.0816	28.44	0.0309353	2	874.539	-1.16455	62.075	0
6678722	leucine-rich repeat flightless-interacting protein 1 isoform 2 [Mus musculus]	857.407	37.9	3	6	22	37	1.00791e+08	628	71.2592	6.03662
	A4	Sequence	# PSMs	# Proteins	# Protein Groups	Protein Group Accessions	Modifications	ΔCn	Area	q-Value	PEP	IonScore	Exp Value	Charge	MH+ [Da]	ΔM [ppm]	RT [min]	# Missed Cleavages
	High	NMPSLSAATLASLGGTSSR	2	3	3	162417952;6678722;162417949		0	42244463	0	4.192e-15	111	1.10809e-09	2	1820.91	-1.88774	63.1163	0
	High	DMLLELEEQLAESQR	2	3	3	162417952;6678722;162417949		0	6.11492e+06	0	1.499e-11	87.67	2.70524e-07	2	1803.88	0.564002	70.7372	0
	High	SAGEGTLDVR	1	2	2	162417952;6678722		0	8.82677e+07	0	3.927e-06	78.47	1.29147e-06	2	1004.5	-0.234365	24.3698	0
	High	HAHSILQFQFAEVK	4	3	3	162417952;6678722;162417949		0	1.48196e+08	0	8.591e-11	69.54	9.09952e-06	2	1654.87	-0.675109	56.6825	0
	High	NmPSLSAATLASLGGTSSR	1	3	3	162417952;6678722;162417949	M2(Oxidation)	0	0	0	1.865e-05	59.16	0.000181705	2	1836.91	0.298847	59.2756	0
	High	AMVSNAQLDNEK	2	5	3	162417952;6678722;162417949		0	58245077	0	2.381e-07	58.91	0.000150186	2	1319.63	-0.768174	26.8527	0
	High	ASMLDESSLYGAR	1	1	1	6678722		0	4.41982e+07	0	3.026e-07	56.43	0.000245824	2	1399.65	-0.350303	50.1003	0
	High	SEQEITALEQNVIR	1	2	2	162417952;6678722		0	6.45398e+07	0	2.255e-08	53.5	0.000488449	2	1629.84	0.134197	60.4866	0
	High	ITKEELNALK	2	3	3	162417952;6678722;162417949		0	3.8689e+07	0	0.001038	51.95	0.000265198	2	1158.67	-0.861936	31.2938	1
	High	TNFMYQVDTLK	1	3	3	162417952;6678722;162417949		0	3.41207e+07	0	1.825e-06	48.87	0.00145998	2	1359.66	1.0341	58.2121	0
	High	EKHAHSILQFQFAEVK	1	3	3	162417952;6678722;162417949		0	1.85186e+07	0	0.001605	48.78	0.00115284	3	1912.01	-0.781186	52.3143	1
	High	APSEYGSHLNSSSR	2	1	1	6678722		0	1.94636e+07	0	2.091e-05	45.44	0.003632	2	1491.68	-0.574665	16.4694	0
	High	EISDLQETIEWK	1	1	1	6678722		0	4.13173e+07	0	9.636e-06	44.56	0.00412585	2	1490.74	-0.347006	60.5886	0
	High	ASmLDESSLYGAR	1	1	1	6678722	M3(Oxidation)	0	5.70878e+06	0	0.0007666	44.02	0.00463447	2	1415.64	-2.70418	39.1188	0
	High	AEDGILENGTDAHVMDLQR	1	2	2	162417952;6678722		0	2.74444e+07	0	3.35e-08	43	0.009921	3	2083.97	-1.47046	51.8586	0
	High	DSLAEVEEK	1	3	3	162417952;6678722;162417949		0	22621815	0	0.003673	35.15	0.0204221	2	1019.49	0.221858	28.7845	0
	High	ASPVVEERPDKDFAEK	3	1	1	6678722		0	4.55638e+07	0	0.000374	23.99	0.574795	4	1816.91	-0.838053	29.5049	1
	High	SALDKTEELEVSNGHLVK	2	2	2	162417952;6678722		0	3.55803e+07	0	4.578e-05	20.57	0.909888	3	1969.02	-0.111026	40.7498	1
	High	LKGQLEGR	1	2	2	162417952;6678722		0	7.80987e+06	0.001	0.01137	59.78	7.40581e-05	2	900.525	-1.71737	9.18163	1
	High	TEELEVSNGHLVK	1	2	2	162417952;6678722		0	1.21716e+07	0.001	0.01229	13.66	3.71114	3	1454.75	-0.217666	34.0445	0
	High	QKEFFDSIR	3	1	1	6678722		0	6.59089e+07	0.002	0.01938	48.17	0.00113771	2	1169.6	0.536385	41.3089	1
	High	QAGFIR	1	1	1	6678722		0	4.46502e+07	0.004	0.04232	36.96	0.00877984	2	691.388	-0.564238	24.5027	0
	High	LESQVTR	1	2	2	162417952;6678722		0	63973156	0.005	0.05425	48.06	0.00172728	2	832.451	-1.12766	10.3686	0
	High	EELNALK	1	3	3	162417952;6678722;162417949		0	2.3665e+07	0.005	0.04958	37.21	0.0168245	2	816.445	-1.03032	26.1954	0
55926127	spectrin beta chain, brain 2 [Mus musculus]	843.68	14.7	2	23	28	42	6.97935e+07	2388	270.756	5.85889
	A4	Sequence	# PSMs	# Proteins	# Protein Groups	Protein Group Accessions	Modifications	ΔCn	Area	q-Value	PEP	IonScore	Exp Value	Charge	MH+ [Da]	ΔM [ppm]	RT [min]	# Missed Cleavages
	High	QLANSLSGVQNQLQSFNSYR	2	1	1	55926127		0	7.7863e+06	0	1.076e-11	100.91	1.28983e-08	2	2254.12	0.103894	63.177	0
	High	LVSQDNFGLELAAVEAAVR	2	1	1	55926127		0	1.93815e+07	0	2.793e-13	97.51	1.39806e-08	2	2002.06	2.00264	70.7515	0
	High	GNLEVLLFTIQSK	2	3	2	55926127;117938332		0	4.51583e+07	0	4.113e-08	77.37	6.77956e-07	2	1461.83	0.336111	69.2021	0
	High	SIITYVATYYHYFSK	1	1	1	55926127		0	2.76057e+06	0	3.578e-11	59.09	0.000181205	3	1855.93	-0.347461	70.2179	0
	High	LLEVLSGETLPKPTK	3	1	1	55926127		0	8.20227e+07	0	5.452e-13	58.44	2.48485e-05	3	1624.95	-0.914258	55.6495	0
	High	FQIQDISVETEDNK	1	3	2	55926127;117938332		0	2.00454e+07	0	1.647e-05	58.13	0.000239183	2	1665.8	-0.227551	55.3212	0
	High	DVSSADLVIK	1	1	1	55926127		0	2.82186e+07	0	0.0005824	54.76	0.000245299	2	1046.57	0.049949	43.7194	0
	High	VQAVDAVAAELAAEHYHDIK	2	1	1	55926127		0	2.4503e+07	0	2.497e-07	52.87	0.000712655	3	2150.08	-1.70772	59.1706	0
	High	VHLENMGSHDIVDGNHR	4	4	2	55926127;117938332		0	6.70106e+07	0	1.829e-07	48.99	0.00239747	4	1929.9	-0.465095	29.6777	0
	High	DGLAFNAIVHK	3	1	1	55926127		0	3.80969e+07	0	7.219e-05	46.38	0.00125659	2	1184.64	-0.645097	49.6519	0
	High	VQAVDAVAAELAAEHYHDIKR	1	1	1	55926127		0	2.36799e+07	0	1.632e-08	45.75	0.00293611	4	2306.19	0.525925	55.1227	1
	High	KHEAIETDIVAYSGR	1	1	1	55926127		0	2.77173e+07	0	0.002423	45.17	0.00372813	3	1688.86	-0.0163752	38.915	1
	High	DLNAAEALQR	1	1	1	55926127		0	3.75496e+06	0	0.0008321	44.09	0.00296551	2	1100.57	-0.0142594	39.188	0
	High	WVNSHLAR	2	5	2	55926127;117938332		0	4.21958e+07	0	5.103e-05	42.38	0.00309859	3	982.52	-1.39633	22.0907	0
	High	QLLLDTTDKFR	1	1	1	55926127		0	1.50431e+07	0	3.468e-08	36.06	0.0151247	3	1349.74	0.0251718	49.4283	1
	High	VGDLYSDLR	1	1	1	55926127		0	4.9195e+07	0	0.004989	35.78	0.0189857	2	1037.53	-0.656375	44.9361	0
	High	DEAEMSSWLR	1	1	1	55926127		0	1.38061e+07	0	0.004304	34.02	0.0340799	2	1223.53	-1.09818	58.626	0
	High	VPDTAWDGTQSK	1	1	1	55926127		0	0	0	2.986e-05	32.74	0.0595695	2	1304.61	-1.80798	31.2908	0
	High	VVNAAIATASSAPGESEEPVVPSASR	2	1	1	55926127		0	2.31883e+07	0	8.787e-08	31.85	0.0915036	3	2496.26	1.39942	47.7253	0
	High	SHYAAEEISEK	1	1	1	55926127		0	6.74005e+06	0	0.001558	30.61	0.081943	2	1263.58	-0.546893	18.9149	0
	High	FQIQDISVETEDNKEK	1	3	2	55926127;117938332		0	2.64627e+07	0	0.004852	28.62	0.24032	3	1922.93	-0.678539	48.8265	1
	High	HRPDLLDFESLKK	1	1	1	55926127		0	2.13717e+07	0	0.0001284	26.48	0.123586	4	1597.87	-0.0573813	47.2484	1
	High	AASAGVPYHGEVPVSLAR	2	1	1	55926127		0	6.03474e+07	0	2.146e-08	22.51	0.523738	3	1780.93	-0.219732	47.1135	0
	High	TAGYPNVNVHNFTTSWR	1	1	1	55926127		0	3.80997e+07	0	0.003434	16.94	3.43509	3	1963.95	2.18658	58.1006	0
	High	LLLNLELQK	1	1	1	55926127		0	14345680	0.001	0.006977	40.63	0.00108121	2	1083.68	-1.55636	61.9563	0
	High	LGLQDGK	1	1	1	55926127		0	9.78653e+06	0.002	0.02474	39.45	0.0140344	2	730.408	-1.35194	18.2927	0
	High	AVSASALR	1	1	1	55926127		0	1.50902e+07	0.003	0.02782	42.01	0.00567185	2	774.447	-0.296293	19.2742	0
	High	AQGSVAFDYR	1	1	1	55926127		0	2.49259e+07	0.005	0.05483	30.08	0.0796198	2	1113.53	-1.20144	37.1679	0
124286811	neurofilament heavy polypeptide [Mus musculus]	840.591	9.54	2	6	9	37	1.18597e+09	1090	116.924	5.80811
	A4	Sequence	# PSMs	# Proteins	# Protein Groups	Protein Group Accessions	Modifications	ΔCn	Area	q-Value	PEP	IonScore	Exp Value	Charge	MH+ [Da]	ΔM [ppm]	RT [min]	# Missed Cleavages
	High	MALDIEIAAYR	10	4	4	148539957;124286811;112363107;39204499		0	7.17416e+06	0	2.694e-10	95.79	2.59679e-08	2	1265.66	-0.0726758	63.1327	0
	High	AQLEGHAVQSTLQSEEWFR	1	1	1	124286811		0	1.80483e+07	0	3.168e-09	81.64	1.36412e-06	3	2216.07	-1.02223	59.7362	0
	High	IGFGPSPFSLTEGLPK	1	1	1	124286811		0	14711635	0	2.25e-08	76.83	1.68898e-06	2	1646.88	1.35396	67.8763	0
	High	mALDIEIAAYR	3	4	4	148539957;124286811;112363107;39204499	M1(Oxidation)	0	215488578	0	2.774e-08	72.61	6.08039e-06	2	1281.65	-0.771215	59.1421	0
	High	SAAGSSSGFHSWAR	2	1	1	124286811		0	8.3527e+06	0	1.785e-06	72.02	6.83642e-06	2	1407.64	-1.47357	30.3176	0
	High	LEQEHLLEDIAHVR	3	1	1	124286811		0	1.67604e+07	0	1.525e-10	71.79	6.40363e-06	4	1701.89	-0.253307	56.5971	0
	High	MALDIEIAAYRK	9	4	4	148539957;124286811;112363107;39204499		0	2.63553e+08	0	1.748e-05	66.85	1.43854e-05	2	1393.75	-0.853749	57.4011	1
	High	TSVSSVSASPSR	1	1	1	124286811		0	9.49851e+06	0	2.655e-07	55.78	0.000235174	2	1164.59	-0.151601	15.7775	0
	High	mALDIEIAAYRK	3	4	4	148539957;124286811;112363107;39204499	M1(Oxidation)	0	3.95764e+07	0	0.000146	54.47	0.000285461	2	1409.75	-0.44087	49.573	1
	High	TTELEALK	1	1	1	124286811		0	1.43732e+07	0.001	0.0114	43.92	0.00302915	2	904.498	-0.593507	33.1671	0
	High	EYQDLLNVK	3	6	4	148539957;124286811;112363107;39204499		0	3.07885e+09	0.002	0.02263	37.62	0.0171252	2	1121.58	0.359085	49.1464	0
34328251	drebrin isoform 3 [Mus musculus]	815.761	32.73	3	23	23	41	3.92677e+08	660	72.372	4.43701
	A4	Sequence	# PSMs	# Proteins	# Protein Groups	Protein Group Accessions	Modifications	ΔCn	Area	q-Value	PEP	IonScore	Exp Value	Charge	MH+ [Da]	ΔM [ppm]	RT [min]	# Missed Cleavages
	High	SPSDSSTASTPIAEQIER	5	3	1	34328251		0	1.06715e+08	0	2.185e-20	103.96	7.0896e-09	2	1875.89	0.451623	41.4083	0
	High	YVLINWVGEDVPDAR	2	3	1	34328251		0	2.74945e+08	0	1.836e-14	101.65	8.36424e-09	2	1745.89	0.418646	66.0221	0
	High	LELLAAYEEVIR	2	3	1	34328251		0	1.30316e+08	0	1.051e-09	68.27	7.55851e-06	2	1418.79	0.320703	68.3865	0
	High	LSSPVLHR	4	3	1	34328251		0	1.34823e+08	0	0.00463	63.97	9.1598e-06	2	908.531	-0.295947	24.1685	0
	High	aGVSFSGHR	2	3	1	34328251	N-Term(Acetyl)	0	5.11773e+08	0	0.000643	59.91	6.32472e-05	2	959.469	-0.623992	30.5043	0
	High	LAASGEGGLQELSGHFENQK	2	3	1	34328251		0	3.91312e+08	0	9.783e-10	58.71	0.000236064	3	2072	0.268677	52.03	0
	High	LKEQSIFGDQR	3	3	1	34328251		0	4.44379e+07	0	0.000932	58.1	0.000148067	2	1320.69	-0.354477	33.8934	1
	High	SESEVEEAAAIIAQRPDNPR	2	3	1	34328251		0	1.78961e+08	0	5.164e-05	54.01	0.000679595	2	2182.07	-0.916788	58.9852	0
	High	LREDENAEPVGTTYQK	1	3	1	34328251		0	8.11807e+07	0	1.73e-09	53.35	0.000780962	3	1849.89	-0.388874	24.9301	1
	High	QQSLEAEEAK	1	3	1	34328251		0	56507890	0	0.0004358	50.51	0.000707359	2	1132.55	-1.04958	15.1273	0
	High	KSESEVEEAAAIIAQRPDNPR	2	3	1	34328251		0	9.86304e+07	0	4.138e-06	43.23	0.00695178	3	2310.17	-0.765789	52.466	1
	High	EESAADWALYTYEDGSDDLK	1	3	1	34328251		0	1.3439e+07	0	2.117e-07	28.39	0.323656	3	2277.96	-0.940472	65.2024	0
	High	INREQFWEQAK	2	3	1	34328251		0	2.64494e+07	0	0.001193	25.73	0.309935	3	1448.73	-1.13631	38.582	1
	High	LKEQSIFGDQRDEEEESQMK	1	3	1	34328251		0	1.71582e+07	0	0.001885	18.13	3.85077	4	2426.12	2.22423	37.778	2
	High	TDAAVEMK	2	3	1	34328251		0	8.82034e+07	0.001	0.01395	47.59	0.00111214	2	864.413	-0.784481	15.2943	0
	High	mAPTPIPTR	1	3	1	34328251	M1(Oxidation)	0	8.57558e+07	0.001	0.012	37.57	0.00840801	2	999.53	0.474608	25.6235	0
	High	LSsPVLHR	1	3	1	34328251	S3(Phospho)	0	6.26732e+06	0.002	0.01601	43.71	0.00284725	3	988.497	-0.647876	22.6938	0
	High	KQQSLEAEEAK	1	3	1	34328251		0	6.82218e+06	0.003	0.03695	24.51	0.377007	3	1260.64	-1.77611	9.97243	1
	High	DSQAALPK	1	3	1	34328251		0	9.45923e+07	0.004	0.03913	36.74	0.00825102	2	829.44	-1.46865	15.5146	0
	High	EQQIEEHR	1	3	1	34328251		0	24406223	0.006	0.06235	25.57	0.306313	3	1068.5	-2.31409	7.4161	0
	High	EQSIFGDQRDEEEESQMK	1	3	1	34328251		0	1.46902e+07	0.006	0.05766	2.63	121.377	3	2184.94	1.17391	38.7821	1
	High	DEEEESQMK	1	3	1	34328251		0	4.75499e+07	0.007	0.06532	26.24	0.11599	2	1124.44	-0.489019	9.77017	0
	High	EREQQIEEHR	1	3	1	34328251		0	1.72112e+07	0.008	0.07256	29.4	0.13818	3	1353.65	-2.08402	7.30125	1
	High	EQSIFGDQR	1	3	1	34328251		0	6.91241e+07	0.009	0.08106	25.46	0.198117	2	1079.51	0.888865	33.2796	0
357588432	src substrate cortactin isoform 2 [Mus musculus]	802.864	47.35	2	23	23	39	4.80464e+08	509	57.0514	5.32568
	A4	Sequence	# PSMs	# Proteins	# Protein Groups	Protein Group Accessions	Modifications	ΔCn	Area	q-Value	PEP	IonScore	Exp Value	Charge	MH+ [Da]	ΔM [ppm]	RT [min]	# Missed Cleavages
	High	ASAGHAVSITQDDGGADDWETDPDFVNDVSEK	1	2	1	357588432		0	1.02125e+08	0	1.235e-21	116.34	9.32347e-10	3	3348.44	-1.53234	59.3702	0
	High	VDQSAVGFEYQGK	2	2	1	357588432		0	4.51748e+08	0	1.922e-11	85.53	3.43155e-07	2	1427.68	0.02247	38.6465	0
	High	YGLFPANYVELR	2	2	1	357588432		0	4.41658e+08	0	3.241e-13	77.48	1.59891e-06	2	1441.75	0.516903	65.8054	0
	High	NASTFEEVVQVPSAYQK	2	2	1	357588432		0	1.64027e+08	0	1.305e-12	74.2	6.03931e-06	2	1896.93	-1.65512	58.9442	0
	High	YGLFPANYVELRQ	1	2	1	357588432		0	0	0	6.115e-08	60.51	9.87458e-05	2	1569.8	-1.69383	64.4972	1
	High	SAVGFEYQGK	2	2	1	357588432		0	3.69489e+08	0	0.0001306	58.01	0.00011385	2	1085.53	-0.0650877	33.6598	0
	High	SAVGHEYQSK	2	2	1	357588432		0	7.38373e+07	0	5.946e-06	52.87	0.000455737	2	1105.53	-0.461592	7.58121	0
	High	TVPIEAVTSK	3	2	1	357588432		0	5.47988e+08	0	9.224e-05	50.18	0.000723388	2	1044.59	-0.162659	34.4591	0
	High	LRENVFQEHQTLK	3	2	1	357588432		0	1.25088e+08	0	4.084e-12	46.84	0.00156192	3	1641.87	0.353708	31.159	1
	High	SAVGFDYQGK	2	2	1	357588432		0	3.52169e+08	0	2.537e-05	44.24	0.00279138	2	1071.51	-0.612226	34.3938	0
	High	YGIDKDKVDK	1	2	1	357588432		0	3.57217e+07	0	0.0003313	33.91	0.0376976	3	1180.62	-0.204705	13.6083	2
	High	ENVFQEHQTLK	2	2	1	357588432		0	2.8237e+07	0	0.0003055	29.6	0.129494	3	1372.68	-3.10503	31.5363	0
	High	TVQGSGHQEHINIHK	1	2	1	357588432		0	1.70649e+08	0	6.366e-05	19.87	1.14527	3	1684.85	-0.487408	10.6619	0
	High	MDKNASTFEEVVQVPSAYQK	1	2	1	357588432		0	4.29514e+07	0	0.0001603	19.38	2.2475	3	2271.1	1.05485	56.432	1
	High	KQtPPASPSPQPIEDRPPSSPIYEDAAPFK	2	2	1	357588432	T3(Phospho)	0	9.50539e+07	0	4.915e-10	18.9	3.56265	4	3327.59	-0.824426	55.8636	1
	High	QTPPASPSPQPIEDRPPSSPIYEDAAPFK	1	2	1	357588432		0	7.03673e+07	0	2.241e-08	10.83	18.0572	3	3119.53	-1.70946	56.7916	0
	High	DYSSGFGGK	2	2	1	357588432		0	1.92908e+08	0.001	0.007712	43.49	0.0026818	2	917.4	-0.488995	24.9507	0
	High	ANFENLAK	2	2	1	357588432		0	1.89804e+08	0.001	0.005575	35.39	0.0198301	2	906.467	-1.07419	32.6667	0
	High	FGVEQDR	2	2	1	357588432		0	246655949	0.002	0.01671	56.75	0.00011825	2	850.404	-1.31451	20.3782	0
	High	YGVQADR	2	2	1	357588432		0	144083891	0.003	0.03516	60.26	5.48651e-05	2	808.394	-0.677426	12.9168	0
	High	FGVQmDR	1	2	1	357588432	M5(Oxidation)	0	2.28705e+07	0.004	0.03975	40.56	0.00580594	2	868.397	-0.955593	18.8944	0
	High	LQLHESQK	1	2	1	357588432		0	7.03389e+06	0.005	0.05034	33.53	0.0186759	2	982.531	-1.10543	10.7711	0
	High	EKELETGPK	1	2	1	357588432		0	1.4821e+07	0.008	0.07171	33.99	0.0310242	2	1030.54	-1.20374	8.35566	1
75991700	calcium/calmodulin-dependent protein kinase type II subunit gamma isoform 1 [Mus musculus]	790.224	35.92	3	8	15	32	2.63572e+08	529	59.5693	7.57666
	A4	Sequence	# PSMs	# Proteins	# Protein Groups	Protein Group Accessions	Modifications	ΔCn	Area	q-Value	PEP	IonScore	Exp Value	Charge	MH+ [Da]	ΔM [ppm]	RT [min]	# Missed Cleavages
	High	NLINQMLTINPAKR	1	6	2	75991700;226693349		0	1.91289e+07	0	4.553e-09	90.11	3.43684e-08	2	1625.92	-0.197119	62.8809	1
	High	ITEQLIEAINNGDFEAYTK	2	3	1	75991700		0	7.56214e+07	0	1.755e-12	88.66	2.27702e-07	2	2169.07	-0.224548	65.8394	0
	High	NLINQMLTINPAK	2	6	2	75991700;226693349		0	1.81006e+08	0	3.271e-10	84.82	1.72221e-07	2	1469.82	1.39107	65.9026	0
	High	FTDDYQLFEELGK	1	3	1	75991700		0	2.54976e+08	0	1.967e-08	73.11	7.02682e-06	2	1604.75	1.38861	65.5195	0
	High	NSLVSPAQEPAPLQTAMEPQTTVVHNATDGIK	1	2	1	75991700		0	9.32857e+07	0	1.382e-12	64.05	6.04493e-05	3	3344.69	2.38518	60.381	0
	High	AGAYDFPSPEWDTVTPEAK	2	10	3	28916677;75991700;226693349		0	1.99789e+08	0	5.867e-17	63.79	8.63864e-05	2	2080.95	-0.314737	62.51	0
	High	GAILTTmLVSR	1	3	1	75991700	M7(Oxidation)	0	4.0414e+07	0	6.471e-06	63.27	2.06053e-05	2	1177.66	-0.042482	48.259	0
	High	DLKPENLLLASK	3	10	3	28916677;75991700;226693349		0	335949951	0	3.485e-06	59.83	3.33294e-05	2	1340.78	-0.524875	54.9131	0
	High	GAILTTMLVSR	1	3	1	75991700		0	1.8955e+08	0	0.0001259	56.47	7.86729e-05	2	1161.67	-0.112034	60.7011	0
	High	STVASMMHR	3	9	2	75991700;226693349		0	5.98208e+07	0	0.0007057	55.86	0.000173291	2	1019.48	-0.807219	25.451	0
	High	NLINQmLTINPAK	3	6	2	75991700;226693349	M6(Oxidation)	0	2.33761e+07	0	3.274e-05	53.8	0.000320989	2	1485.81	0.608444	53.1654	0
	High	TSTQEYAAK	1	3	1	75991700		0	4.32091e+07	0	0.0006055	50.55	0.000709244	2	998.478	-0.928806	8.8362	0
	High	LTQYIDGQGRPR	4	6	2	75991700;226693349		0	1.91108e+08	0	1.251e-06	48.22	0.00133636	3	1403.74	-0.973663	25.096	0
	High	FYFENLLSK	1	3	1	75991700		0	1.95626e+08	0	7.772e-05	42.77	0.00443894	2	1160.6	0.428565	65.8079	0
	High	LLKHPNIVR	1	7	2	28916677;75991700		0	1.72277e+07	0	0.002086	38.05	0.00104972	3	1089.69	-2.25856	21.4611	1
	High	SSSSVHLMPQSNNK	2	1	1	75991700		0	1.4561e+07	0	0.0001779	36.97	0.0259474	3	1515.72	-0.0747627	22.1663	0
	High	NSLVSPAQEPAPLQTAmEPQTTVVHNATDGIK	1	2	1	75991700	M17(Oxidation)	0	1.88214e+07	0	4.123e-06	13.89	7.66824	3	3360.67	-0.653474	56.6029	0
	High	STVASmMHR	1	9	2	75991700;226693349	M6(Oxidation)	0	4.67582e+06	0.002	0.01836	42.74	0.00340283	3	1035.47	-1.37875	10.6136	0
	High	ITADQALK	1	3	1	75991700		0	8.50518e+07	0.003	0.03573	33.48	0.0494966	2	859.488	-0.297336	23.2109	0
295148102	actin-binding LIM protein 2 isoform 4 [Mus musculus]	747.497	40.86	1	1	19	42	4.94185e+08	607	67.2426	7.98682
	A4	Sequence	# PSMs	# Proteins	# Protein Groups	Protein Group Accessions	Modifications	ΔCn	Area	q-Value	PEP	IonScore	Exp Value	Charge	MH+ [Da]	ΔM [ppm]	RT [min]	# Missed Cleavages
	High	TSSPSSAGSVSLGHYTPTSR	3	6	4	295148098;295148100;295148102;66773171		0	1.07919e+08	0	7.309e-09	79.74	1.9997e-06	2	1978.95	0.333437	35.7942	0
	High	LGDEILDYR	2	6	4	295148098;295148100;295148102;66773171		0	9.09033e+08	0	4.143e-08	78.18	1.35785e-06	2	1093.55	0.851376	51.7545	0
	High	AIYNIDRPDMISYSPYISHSAVGDR	2	6	4	295148098;295148100;295148102;66773171		0	264795447	0	1.499e-28	77.71	3.99864e-06	3	2840.37	-0.436323	59.5601	0
	High	FIEGEVVSALGK	2	6	4	295148098;295148100;295148102;66773171		0	235336887	0	4.561e-07	75.99	1.72335e-06	2	1248.68	-1.06095	58.3382	0
	High	MAGDSLYSQYK	1	4	2	295148100;295148102		0	9.93872e+07	0	9.606e-06	75.87	2.6788e-06	2	1262.57	0.282015	38.951	0
	High	HLSPEEFQEVFGmSIEEFDR	2	6	4	295148098;295148100;295148102;66773171	M13(Oxidation)	0	1.24864e+07	0	3.579e-09	64.81	8.50206e-05	3	2442.09	-0.0181146	68.757	0
	High	HLSPEEFQEVFGMSIEEFDR	1	6	4	295148098;295148100;295148102;66773171		0	1.89062e+06	0	1.271e-14	63.84	0.000105575	3	2426.1	-0.35315	70.1416	0
	High	LDVEDSSFDQDSR	1	6	4	295148098;295148100;295148102;66773171		0	3.29244e+07	0	2.759e-08	59.53	0.000117057	2	1512.65	0.809484	39.0212	0
	High	TNSPDLDSQSLSLSSGTDQEPLQR	3	6	4	295148098;295148100;295148102;66773171		0	8.85579e+07	0	1.329e-07	59.24	0.000299061	3	2575.21	-0.483387	53.078	0
	High	TNSPDLDsQSLSLSSGTDQEPLQR	5	6	4	295148098;295148100;295148102;66773171	S8(Phospho)	0	1.35835e+07	0	0.0002501	58.87	0.000377933	3	2655.18	1.68353	56.0756	0
	High	QSYGEGDQDDR	1	5	3	295148098;295148102;66773171		0	1.27202e+07	0	5.976e-05	54.78	0.000208744	2	1269.5	-0.489421	9.98728	0
	High	RLDVEDSSFDQDSR	1	6	4	295148098;295148100;295148102;66773171		0	3.86025e+07	0	3.491e-05	51.78	0.00097172	3	1668.75	-0.398994	35.0382	1
	High	IYPYDSLIVTNR	1	6	4	295148098;295148100;295148102;66773171		0	3.08727e+08	0	0.0001397	51.76	0.000534779	2	1453.77	-0.580221	60.1029	0
	High	LLNAEYISK	1	6	4	295148098;295148100;295148102;66773171		0	1.19828e+08	0	0.0003317	51.32	0.000315085	2	1050.58	-0.780882	39.9165	0
	High	AIYNIDRPDmISYSPYISHSAVGDR	1	6	4	295148098;295148100;295148102;66773171	M10(Oxidation)	0	6.87537e+07	0	9.416e-14	37.19	0.0492933	4	2856.36	-1.11569	55.751	0
	High	TSsPSSAGSVSLGHYTPTSR	4	6	4	295148098;295148100;295148102;66773171	S3(Phospho)	0	1.57827e+07	0	4.329e-08	25.63	0.592049	3	2058.91	0.480939	38.9347	0
	High	STPSLSVHSDSRPPSSTYQQAPR	4	6	4	295148098;295148100;295148102;66773171		0	119144764	0	1.288e-10	21.42	1.46132	4	2485.2	-0.784112	31.3084	0
	High	LGDEILDYRDLAALPK	1	6	4	295148098;295148100;295148102;66773171		0	2.31988e+07	0	2.079e-05	14.72	2.51785	3	1801.97	0.364413	63.7881	1
	High	HFHVPAAR	1	1	1	295148102		0	5.04301e+06	0.002	0.01496	20.05	0.660848	3	934.499	-1.48807	17.7126	0
	High	TSSESIVSVPASSTSGsPSR	2	6	4	295148098;295148100;295148102;66773171	S17(Phospho)	0	9.84709e+06	0.002	0.02472	4.8	69.0077	3	2002.89	-1.08843	39.806	0
	High	HHYIPYFR	1	4	3	295148098;295148100;295148102		0	5.2728e+07	0.004	0.04618	38.7	0.0126465	2	1132.57	-0.673344	37.2772	0
	High	LPFPPGDR	1	6	4	295148098;295148100;295148102;66773171		0	0	0.004	0.04563	26.37	0.10415	2	898.478	-0.390102	38.7548	0
	High	TTWLLLK	1	6	4	295148098;295148100;295148102;66773171		0	50243849	0.009	0.0816	28.44	0.0309353	2	874.539	-1.16455	62.075	0
124339829	heat shock 70 kDa protein 1A [Mus musculus]	723.544	33.07	2	9	15	33	1.20831e+09	641	70.036	5.71924
	A4	Sequence	# PSMs	# Proteins	# Protein Groups	Protein Group Accessions	Modifications	ΔCn	Area	q-Value	PEP	IonScore	Exp Value	Charge	MH+ [Da]	ΔM [ppm]	RT [min]	# Missed Cleavages
	High	IINEPTAAAIAYGLDR	1	2	1	124339829		0	30638894	0	1.473e-14	87.04	1.71601e-07	2	1687.9	-0.883558	62.3322	0
	High	NQVALNPQNTVFDAK	1	2	1	124339829		0	6.07228e+07	0	3.996e-10	84.45	4.01095e-07	2	1658.85	-0.633505	50.4716	0
	High	VEIIANDQGNR	4	6	3	50345978;31981690;124339829		0	8.17504e+08	0	3.206e-06	75.08	2.29427e-06	2	1228.63	0.197128	27.1056	0
	High	SFFPEEISSMVLTK	1	2	1	124339829		0	4.26938e+07	0	2.471e-07	73.16	5.87883e-06	2	1614.81	0.420068	68.9419	0
	High	TTPSYVAFTDTER	4	5	3	50345978;31981690;124339829		0	2414833871	0	1.619e-07	65.88	3.41762e-05	3	1487.7	-0.419487	47.421	0
	High	QTQTFTTYSDNQPGVLIQVYEGER	3	3	2	31981690;124339829		0	392578093	0	2.626e-06	62.34	0.000137051	3	2774.32	-1.84219	64.1272	0
	High	ITITNDKGR	4	5	3	50345978;31981690;124339829		0	1.04872e+08	0	1.802e-05	60.41	6.74246e-05	3	1017.57	-1.6107	11.8122	1
	High	NALESYAFNMK	2	3	1	124339829		0	3.13305e+07	0	1.749e-07	58.81	0.00014336	2	1287.6	-0.128926	57.496	0
	High	LVSHFVEEFKR	2	3	1	124339829		0	1.52025e+07	0	1.222e-07	47.19	0.00145531	4	1390.75	-1.49061	40.0886	1
	High	AQIHDLVLVGGSTR	2	2	1	124339829		0	4.04449e+07	0	2.539e-05	43.54	0.00199386	2	1465.81	-0.44362	44.9232	0
	High	MKEIAEAYLGHPVTNAVITVPAYFNDSQR	2	2	1	124339829		0	2.96435e+07	0	3.068e-06	38.46	0.0231234	3	3234.63	0.150345	63.471	1
	High	HWPFQVVNDGDKPK	2	2	1	124339829		0	2.15626e+07	0	8.913e-05	23.05	0.642847	3	1666.83	-0.719119	44.9581	0
	High	ATAGDTHLGGEDFDNR	2	3	1	124339829		0	1.36756e+07	0	0.000657	11.06	11.4694	3	1675.73	-0.47604	30.0494	0
	High	GTLEPVEK	2	4	2	50345978;124339829		0	9.36331e+07	0.005	0.05653	34.02	0.017357	2	872.472	-0.795457	19.3419	0
	High	LIGDAAK	1	6	3	50345978;31981690;124339829		0	4.59017e+06	0.006	0.05946	43.91	0.00506632	2	687.403	-1.33077	12.5461	0
7305075	ras GTPase-activating protein-binding protein 1 [Mus musculus]	709.542	50.54	1	17	18	58	2.0199e+08	465	51.7969	5.59229
	A4	Sequence	# PSMs	# Proteins	# Protein Groups	Protein Group Accessions	Modifications	ΔCn	Area	q-Value	PEP	IonScore	Exp Value	Charge	MH+ [Da]	ΔM [ppm]	RT [min]	# Missed Cleavages
	High	LPNFGFVVFDDSEPVQK	2	1	1	7305075		0	195445900	0	2.169e-17	91.5	1.04316e-07	2	1937.97	0.605001	68.7982	0
	High	DFFQNFGNVVELR	2	1	1	7305075		0	7.30471e+07	0	2.019e-07	84.9	3.93975e-07	2	1584.78	0.214596	69.2012	0
	High	VmEKPSPLLVGR	2	3	2	124248579;7305075	M2(Oxidation)	0	1.15989e+07	0	9.911e-06	64.03	2.08754e-05	3	1341.75	-1.6691	32.4839	0
	High	SELKDFFQNFGNVVELR	1	1	1	7305075		0	2.99278e+07	0	1.622e-07	61.17	0.000105104	3	2042.03	0.00664778	69.2973	1
	High	EAGEPGDVEPR	2	1	1	7305075		0	4.05875e+07	0	2.403e-08	56.45	0.000205177	2	1155.53	-0.294196	17.6126	0
	High	FYVHNDIFR	3	1	1	7305075		0	1.69171e+08	0	6.089e-06	56.33	0.000250386	2	1210.6	-0.312337	49.2128	0
	High	VMEKPSPLLVGR	2	3	2	124248579;7305075		0	2.12615e+08	0	3.076e-06	55.45	7.69775e-05	3	1325.76	-0.0232467	38.9708	0
	High	STsPAPADVAPAQEDLR	9	1	1	7305075	S3(Phospho)	0	6.46925e+07	0	6.83e-06	53.51	0.00077767	2	1804.81	-0.509692	39.8468	0
	High	TFSWASVTSK	2	1	1	7305075		0	1.55068e+08	0	4.448e-06	51.9	0.000446793	2	1113.56	-0.546838	53.9829	0
	High	HPDSHQLFIGNLPHEVDKSELK	4	1	1	7305075		0	8.61283e+07	0	1.955e-06	40.45	0.0126806	3	2540.29	0.444093	47.8418	1
	High	NLPPSGAVPVTGTPPHVVK	17	1	1	7305075		0	1.48749e+07	0	1.472e-10	39.33	0.00366962	3	1867.04	0.475895	41.8394	0
	High	HVDAHATLNDGVVVQVMGLLSNNNQALR	1	1	1	7305075		0	2.70058e+07	0	3.217e-10	36.54	0.0266294	4	2985.53	0.217871	69.1255	0
	High	QYYTLLNQAPDMLHR	1	1	1	7305075		0	1.97909e+08	0	7.733e-10	35.37	0.0439088	3	1862.92	-0.0237358	60.5037	0
	High	INSGGKLPNFGFVVFDDSEPVQK	1	1	1	7305075		0	7987419	0	2.126e-07	32.66	0.0776416	3	2494.26	-0.589134	65.6001	1
	High	FMQTFVLAPEGSVANK	1	1	1	7305075		0	1.36325e+07	0	1.367e-09	24.97	0.381944	3	1738.88	-1.13837	61.5743	0
	High	HPDSHQLFIGNLPHEVDK	2	1	1	7305075		0	1.32268e+08	0	3.928e-07	22.33	0.903501	3	2083.04	-0.0992576	45.1409	0
	High	NSSYAHGGLDSNGKPADAVYGQK	2	1	1	7305075		0	4.87825e+07	0	0.0002813	21.06	1.76468	3	2336.09	0.880962	28.7771	0
	High	VLSNRPIMFR	1	1	1	7305075		0	9.08959e+07	0	0.0002882	13.97	2.01636	3	1232.69	-0.610262	40.8414	0
	High	FmQTFVLAPEGSVANK	1	1	1	7305075	M2(Oxidation)	0	2.45189e+07	0.002	0.02391	42.64	0.00774283	2	1754.88	-1.70073	56.9192	0
	High	QYYTLLNQAPDmLHR	1	1	1	7305075	M12(Oxidation)	0	6.37257e+06	0.002	0.02096	29.46	0.184808	2	1878.92	0.610979	52.8431	0
	High	INIPPQR	1	1	1	7305075		0	0	0.009	0.0838	36.18	0.00360281	2	837.494	0.0440884	28.8285	0
226693349	calcium/calmodulin-dependent protein kinase type II subunit beta isoform 2 [Mus musculus]	703.743	30.81	3	5	12	29	2.42282e+08	542	60.4227	7.28369
	A4	Sequence	# PSMs	# Proteins	# Protein Groups	Protein Group Accessions	Modifications	ΔCn	Area	q-Value	PEP	IonScore	Exp Value	Charge	MH+ [Da]	ΔM [ppm]	RT [min]	# Missed Cleavages
	High	QTTAPATMSTAASGTTMGLVEQAK	2	1	1	226693349		0	5.17709e+07	0	5.213e-10	90.58	1.70272e-07	2	2353.14	-0.316578	55.3018	0
	High	NLINQMLTINPAKR	1	6	2	75991700;226693349		0	1.91289e+07	0	4.553e-09	90.11	3.43684e-08	2	1625.92	-0.197119	62.8809	1
	High	NLINQMLTINPAK	2	6	2	75991700;226693349		0	1.81006e+08	0	3.271e-10	84.82	1.72221e-07	2	1469.82	1.39107	65.9026	0
	High	GAILTTMLATR	1	7	2	28916677;226693349		0	106998224	0	3.215e-08	69.89	4.27697e-06	2	1147.65	-0.623446	60.6088	0
	High	AGAYDFPSPEWDTVTPEAK	2	10	3	28916677;75991700;226693349		0	1.99789e+08	0	5.867e-17	63.79	8.63864e-05	2	2080.95	-0.314737	62.51	0
	High	DLKPENLLLASK	3	10	3	28916677;75991700;226693349		0	335949951	0	3.485e-06	59.83	3.33294e-05	2	1340.78	-0.524875	54.9131	0
	High	TTEQLIEAVNNGDFEAYAK	2	3	1	226693349		0	9.25373e+06	0	2.521e-10	56.05	0.000495882	2	2113.01	0.0479036	63.9845	0
	High	STVASMMHR	3	9	2	75991700;226693349		0	5.98208e+07	0	0.0007057	55.86	0.000173291	2	1019.48	-0.807219	25.451	0
	High	NLINQmLTINPAK	3	6	2	75991700;226693349	M6(Oxidation)	0	2.33761e+07	0	3.274e-05	53.8	0.000320989	2	1485.81	0.608444	53.1654	0
	High	LTQYIDGQGRPR	4	6	2	75991700;226693349		0	1.91108e+08	0	1.251e-06	48.22	0.00133636	3	1403.74	-0.973663	25.096	0
	High	ESSDSTNTTIEDEDAK	1	2	1	226693349		0	1.11365e+07	0	4.435e-06	46.64	0.00291448	2	1741.72	-0.101277	18.6295	0
	High	ITAHEALK	1	3	1	226693349		0	1.1286e+07	0	0.002529	39.23	0.00394016	2	882.504	-0.4152	11.9369	0
	High	GSLPPAALEPQTTVIHNPVDGIK	2	2	1	226693349		0	1.56195e+07	0	0.0001257	16.64	1.13046	3	2354.27	-1.46574	58.7497	0
	High	GAILTTmLATR	1	7	2	28916677;226693349	M7(Oxidation)	0	1.90657e+07	0.001	0.01441	38.16	0.00735523	2	1163.65	0.503007	43.3739	0
	High	STVASmMHR	1	9	2	75991700;226693349	M6(Oxidation)	0	4.67582e+06	0.002	0.01836	42.74	0.00340283	3	1035.47	-1.37875	10.6136	0
61097906	alpha-actinin-1 [Mus musculus]	699.471	32.06	2	12	25	36	8.38056e+07	892	103.004	5.37646
	A4	Sequence	# PSMs	# Proteins	# Protein Groups	Protein Group Accessions	Modifications	ΔCn	Area	q-Value	PEP	IonScore	Exp Value	Charge	MH+ [Da]	ΔM [ppm]	RT [min]	# Missed Cleavages
	High	LLETIDQLYLEYAK	2	1	1	61097906		0	4.05264e+07	0	1.199e-07	82.72	3.54416e-07	2	1711.92	1.14061	69.1821	0
	High	VGWEQLLTTIAR	2	2	2	11230802;61097906		0	6.89872e+07	0	1e-07	79.3	7.03176e-07	2	1386.77	-1.45737	71.052	0
	High	TINEVENQILTR	2	2	2	11230802;61097906		0	4.40644e+07	0	1.242e-08	72.03	5.88704e-06	2	1429.76	-0.18288	52.5462	0
	High	RDQALTEEHAR	1	1	1	61097906		0	2.90817e+06	0	5.857e-06	70.53	9.57695e-06	3	1325.65	-0.603806	7.88976	1
	High	LASDLLEWIR	1	2	2	11230802;61097906		0	1.02869e+08	0	1.126e-07	69.04	8.78158e-06	2	1215.67	-0.498719	68.8122	0
	High	AIMTYVSSFYHAFSGAQK	2	2	2	11230802;61097906		0	4.02757e+07	0	3.192e-13	66.6	4.0397e-05	2	2007.97	1.36494	67.9614	0
	High	ETADTDTADQVMASFK	1	1	1	61097906		0	0	0	3.168e-05	62.91	7.79547e-05	2	1729.75	-3.96283	58.3766	0
	High	HRPELIDYGK	2	1	1	61097906		0	4.55482e+07	0	0.0003985	62.08	3.72594e-05	2	1227.65	-0.375265	26.6783	0
	High	GYEEWLLNEIR	2	3	3	11230802;157951643;61097906		0	7.27638e+07	0	7.151e-06	60.63	9.37625e-05	2	1421.71	0.750892	67.3633	0
	High	LSNRPAFMPSEGR	3	2	2	11230802;61097906		0	6.84753e+07	0	2.105e-13	55.19	0.000339922	3	1461.73	-0.112285	35.4485	0
	High	ILAGDKNYITEDELR	1	1	1	61097906		0	9.07294e+06	0	4.289e-08	52.5	0.000619419	3	1749.9	-0.768894	46.0293	1
	High	LVSIGAEEIVDGNVK	1	2	2	157951643;61097906		0	6.28335e+06	0	0.0006566	47.47	0.00128028	2	1542.84	-1.34593	57.7686	0
	High	ASIHEAWTDGK	1	2	2	11230802;61097906		0	5.07823e+07	0	0.001004	46.28	0.00249282	3	1214.58	-1.63282	28.3669	0
	High	FAIQDISVEETSAK	1	4	3	11230802;157951643;61097906		0	4.07865e+07	0	0.000801	44.37	0.00438531	2	1537.78	2.35565	56.418	0
	High	LMLLLEVISGER	1	4	3	11230802;157951643;61097906		0	1.07832e+06	0	6.576e-06	39.81	0.0039177	2	1372.79	0.520077	73.1525	0
	High	NVNIQNFHISWK	2	1	1	61097906		0	1.32744e+07	0	0.0002125	37.39	0.0170352	2	1499.78	0.336854	60.5919	0
	High	GISQEQMNEFR	1	1	1	61097906		0	1.16627e+07	0	0.0005985	35.7	0.0308854	2	1338.61	-0.437976	39.6548	0
	High	HTNYNMEHIR	1	1	1	61097906		0	1.52653e+07	0	0.004485	31.52	0.0796303	3	1314.6	-0.679381	18.0452	0
	High	LAILGIHNEVSK	2	1	1	61097906		0	7.57837e+07	0	9.789e-09	26.28	0.0592295	3	1293.75	-1.5129	46.6467	0
	High	ASFNHFDR	1	3	2	157951643;61097906		0	8.2901e+06	0	0.001175	23.44	0.251585	3	993.453	-0.67814	23.3141	0
	High	TIPWLENR	2	2	2	157951643;61097906		0	5.11899e+07	0	0.005076	22.71	0.225035	2	1028.55	-0.579347	58.5304	0
	High	LASDLLEWIRR	1	2	2	11230802;61097906		0	2.64356e+06	0.001	0.006428	26.22	0.144224	3	1371.77	-0.173688	65.0929	1
	High	QKDYETATLSEIK	1	1	1	61097906		0	8.69345e+06	0.001	0.01072	21.09	0.893964	3	1525.77	-1.10176	38.9141	1
	High	DYETATLSEIK	1	1	1	61097906		0	6.46279e+06	0.002	0.01914	33.68	0.0436905	2	1269.62	-0.892176	49.7421	0
	High	VLAVNQENEQLMEDYEK	1	1	1	61097906		0	6.83694e+06	0.004	0.04084	14.99	6.10142	2	2051.96	2.34579	55.6553	0
188219524	dihydropyrimidinase-related protein 4 [Mus musculus]	691.711	46.85	1	17	18	31	7.62182e+07	572	61.8885	6.97607
	A4	Sequence	# PSMs	# Proteins	# Protein Groups	Protein Group Accessions	Modifications	ΔCn	Area	q-Value	PEP	IonScore	Exp Value	Charge	MH+ [Da]	ΔM [ppm]	RT [min]	# Missed Cleavages
	High	VAVGSDADLVIWNPR	1	1	1	188219524		0	2.548e+07	0	1.767e-14	133.56	3.76454e-12	2	1611.85	-0.0600231	62.7097	0
	High	VVLEDGNLLVTPGAGR	2	1	1	188219524		0	6.55371e+07	0	5.98e-12	96.61	1.04771e-08	2	1609.89	-1.34905	58.5377	0
	High	GVVVFGEPITASLGTDGSHYWSK	2	1	1	188219524		0	75815713	0	7.259e-15	86.53	3.74628e-07	2	2407.19	-1.2306	64.9597	0
	High	GAADMVAQAK	2	1	1	188219524		0	2.10783e+07	0	3.804e-05	68.04	1.11496e-05	2	961.477	-0.0539637	22.2372	0
	High	NLHQSGFSLSGSQADDHIAR	2	1	1	188219524		0	5.28519e+07	0	2.014e-13	67.26	3.83663e-05	3	2140.02	-0.74367	37.4412	0
	High	LAEIHGVPR	4	1	1	188219524		0	4.95477e+07	0	1.457e-05	59.21	5.09187e-05	2	991.569	0.754456	28.913	0
	High	TIDAHGLMVLPGGVDVHTR	3	1	1	188219524		0	6.28569e+07	0	1.634e-07	55.92	0.000247415	3	1988.04	1.28537	56.5196	0
	High	QIGENLIVPGGIK	2	1	1	188219524		0	5.85902e+07	0	5.552e-08	53.39	9.91877e-05	2	1337.78	-0.871453	58.2718	0
	High	DNFTLIPEGVNGIEER	2	3	2	40068507;188219524		0	5.11637e+07	0	1.512e-12	52.71	0.000768332	2	1802.89	-0.539406	63.7249	0
	High	IFNFYPR	2	1	1	188219524		0	6.27308e+07	0	0.003619	38.4	0.00723443	2	956.499	-0.258767	58.0252	0
	High	DKGVNSFLVFMAYK	1	1	1	188219524		0	7.71875e+06	0	0.0009031	34.78	0.0338814	3	1618.83	0.500543	67.07	1
	High	MSVVWEK	2	1	1	188219524		0	2.75151e+07	0	0.002584	34.75	0.0219737	2	878.444	-0.165076	42.4546	0
	High	MDENEFVAVTSTNAAK	1	1	1	188219524		0	2.30851e+07	0	0.001494	33.19	0.0799956	2	1726.8	1.91121	49.4052	0
	High	GLYDGPVHEVMLPAKPGSGTQAR	1	1	1	188219524		0	4.84864e+07	0	1.921e-11	31.93	0.0871404	3	2380.21	0.00361083	48.0195	0
	High	LLEQGITGPEGHVLSHPEEVEAEAVYR	1	1	1	188219524		0	2.52103e+07	0	0.000142	12.4	9.74508	3	2959.48	-0.272113	56.924	0
	High	GVPTVVISQGR	1	1	1	188219524		0	8.73017e+07	0.001	0.008714	46.79	0.000653363	2	1112.64	-2.1131	39.4262	0
	High	WHESTKEELEALVR	1	1	1	188219524		0	9401809	0.002	0.01866	18.71	1.61772	4	1726.87	-1.45784	50.5548	1
	High	IMAPPGGR	1	1	1	188219524		0	3.11581e+07	0.006	0.05756	47.43	0.000571067	2	798.429	-0.61976	20.5503	0
162417952	leucine-rich repeat flightless-interacting protein 1 isoform 3 [Mus musculus]	680.456	44.63	3	2	18	27	1.00334e+08	428	48.8881	5.56689
	A4	Sequence	# PSMs	# Proteins	# Protein Groups	Protein Group Accessions	Modifications	ΔCn	Area	q-Value	PEP	IonScore	Exp Value	Charge	MH+ [Da]	ΔM [ppm]	RT [min]	# Missed Cleavages
	High	NMPSLSAATLASLGGTSSR	2	3	3	162417952;6678722;162417949		0	42244463	0	4.192e-15	111	1.10809e-09	2	1820.91	-1.88774	63.1163	0
	High	DMLLELEEQLAESQR	2	3	3	162417952;6678722;162417949		0	6.11492e+06	0	1.499e-11	87.67	2.70524e-07	2	1803.88	0.564002	70.7372	0
	High	SAGEGTLDVR	1	2	2	162417952;6678722		0	8.82677e+07	0	3.927e-06	78.47	1.29147e-06	2	1004.5	-0.234365	24.3698	0
	High	HAHSILQFQFAEVK	4	3	3	162417952;6678722;162417949		0	1.48196e+08	0	8.591e-11	69.54	9.09952e-06	2	1654.87	-0.675109	56.6825	0
	High	NmPSLSAATLASLGGTSSR	1	3	3	162417952;6678722;162417949	M2(Oxidation)	0	0	0	1.865e-05	59.16	0.000181705	2	1836.91	0.298847	59.2756	0
	High	AMVSNAQLDNEK	2	5	3	162417952;6678722;162417949		0	58245077	0	2.381e-07	58.91	0.000150186	2	1319.63	-0.768174	26.8527	0
	High	SEQEITALEQNVIR	1	2	2	162417952;6678722		0	6.45398e+07	0	2.255e-08	53.5	0.000488449	2	1629.84	0.134197	60.4866	0
	High	ITKEELNALK	2	3	3	162417952;6678722;162417949		0	3.8689e+07	0	0.001038	51.95	0.000265198	2	1158.67	-0.861936	31.2938	1
	High	TNFMYQVDTLK	1	3	3	162417952;6678722;162417949		0	3.41207e+07	0	1.825e-06	48.87	0.00145998	2	1359.66	1.0341	58.2121	0
	High	EKHAHSILQFQFAEVK	1	3	3	162417952;6678722;162417949		0	1.85186e+07	0	0.001605	48.78	0.00115284	3	1912.01	-0.781186	52.3143	1
	High	AEDGILENGTDAHVMDLQR	1	2	2	162417952;6678722		0	2.74444e+07	0	3.35e-08	43	0.009921	3	2083.97	-1.47046	51.8586	0
	High	DSLAEVEEK	1	3	3	162417952;6678722;162417949		0	22621815	0	0.003673	35.15	0.0204221	2	1019.49	0.221858	28.7845	0
	High	mDMGTQGSGR	1	1	1	162417952	N-Term(Acetyl)	0	2.10922e+06	0	0.003623	35.01	0.0141029	2	1081.44	-0.17319	31.6925	0
	High	SALDKTEELEVSNGHLVK	2	2	2	162417952;6678722		0	3.55803e+07	0	4.578e-05	20.57	0.909888	3	1969.02	-0.111026	40.7498	1
	High	LKGQLEGR	1	2	2	162417952;6678722		0	7.80987e+06	0.001	0.01137	59.78	7.40581e-05	2	900.525	-1.71737	9.18163	1
	High	LTAEDDALNQIAR	1	1	1	162417952		0	4.30216e+06	0.001	0.00709	45.26	0.00316616	3	1429.73	-0.0690822	48.6545	0
	High	TEELEVSNGHLVK	1	2	2	162417952;6678722		0	1.21716e+07	0.001	0.01229	13.66	3.71114	3	1454.75	-0.217666	34.0445	0
	High	LESQVTR	1	2	2	162417952;6678722		0	63973156	0.005	0.05425	48.06	0.00172728	2	832.451	-1.12766	10.3686	0
	High	EELNALK	1	3	3	162417952;6678722;162417949		0	2.3665e+07	0.005	0.04958	37.21	0.0168245	2	816.445	-1.03032	26.1954	0
161168987	synapsin-2 isoform IIa [Mus musculus]	668.164	41.3	2	13	14	34	1.43648e+08	586	63.3327	8.42627
	A4	Sequence	# PSMs	# Proteins	# Protein Groups	Protein Group Accessions	Modifications	ΔCn	Area	q-Value	PEP	IonScore	Exp Value	Charge	MH+ [Da]	ΔM [ppm]	RT [min]	# Missed Cleavages
	High	TNTGSAMLEQIAMSDR	1	4	2	160707903;161168987		0	6.70343e+07	0	1.07e-14	122.74	8.31951e-11	2	1724.8	1.10093	60.6383	0
	High	QTAASAGLVDAPAPSAASR	2	2	1	161168987		0	8.25012e+07	0	3.739e-09	81.84	7.31883e-07	2	1740.89	-0.339373	36.3065	0
	High	FPLIEQTYYPNHR	4	2	1	161168987		0	9.03929e+07	0	1.4e-08	75.88	3.20329e-06	2	1677.84	-0.34875	54.0841	0
	High	VLLVVDEPHTDWAK	4	2	1	161168987		0	158521682	0	1.6e-14	58.84	0.000121278	3	1621.86	-1.02699	55.8955	0
	High	TNTGSAmLEQIAMSDR	4	4	2	160707903;161168987	M7(Oxidation)	0	4.88104e+06	0	2.528e-06	55.32	0.000487209	2	1740.79	0.225231	49.2423	0
	High	EMLTLPTFPVVVK	2	2	1	161168987		0	1.40637e+08	0	1.685e-07	48.76	0.000492268	2	1473.84	0.357995	68.6413	0
	High	RPPPAQAPAPQPAPQPAPTPSVGSSFFSSLSQAVK	2	2	1	161168987		0	3.2402e+07	0	2.334e-18	48.28	0.00140198	3	3497.82	0.79434	65.3608	0
	High	SFRPDFVLIR	1	2	1	161168987		0	8.07197e+07	0	0.001919	47.8	0.000639771	2	1249.7	-0.572878	60.1485	0
	High	QHAFGMAENEDFR	2	2	1	161168987		0	3.67763e+07	0	4.1e-05	47.43	0.00223999	2	1551.67	1.82043	38.8918	0
	High	QLITDLVISK	1	2	1	161168987		0	1.31786e+08	0	3.875e-05	44.79	0.000769995	2	1129.68	-0.616869	59.8448	0
	High	TLGGEKFPLIEQTYYPNHR	5	2	1	161168987		0	2.32081e+07	0	9.789e-06	42.69	0.00683064	3	2263.16	2.07998	56.6194	1
	High	VKVENHYDFQDIASVVALTQTYATAEPFIDAK	1	2	1	161168987		0	1.46724e+07	0	5.76e-07	39.83	0.017871	4	3583.8	0.452207	70.7131	1
	High	SQSLTNAFSFSESSFFR	1	1	1	161168987		0	2.77502e+06	0	0.002699	37.64	0.0317513	3	1941.9	-0.597716	68.2158	0
	High	TPALSPQRPLTTQQPQSGTLK	2	2	1	161168987		0	4.12529e+07	0	4.394e-05	14.26	1.67988	3	2249.23	1.12921	37.2806	0
	High	TPPQRPPPQGGPGQPQGMQPPGK	2	1	1	161168987		0	1.60349e+07	0.002	0.01725	9.01	18.6018	3	2334.17	-1.20757	27.331	0
6753620	ATP-dependent RNA helicase DDX3X [Mus musculus]	653.684	34.44	4	2	22	35	2.09651e+08	662	73.056	7.18115
	A4	Sequence	# PSMs	# Proteins	# Protein Groups	Protein Group Accessions	Modifications	ΔCn	Area	q-Value	PEP	IonScore	Exp Value	Charge	MH+ [Da]	ΔM [ppm]	RT [min]	# Missed Cleavages
	High	VGNLGLATSFFNER	2	3	2	6753620;25141235		0	6.41034e+07	0	5.85e-08	85.6	3.13294e-07	2	1524.78	-0.817709	65.318	0
	High	LEQELFSGGNTGINFEK	2	3	2	6753620;25141235		0	3.50155e+07	0	2.12e-14	83.65	6.82232e-07	2	1882.92	1.0581	60.7061	0
	High	HVINFDLPSDIEEYVHR	2	3	2	6753620;25141235		0	82364015	0	1.447e-14	76.84	3.38054e-06	3	2083.02	-0.241189	64.5339	0
	High	QYPISLVLAPTR	1	3	2	6753620;25141235		0	5.34027e+07	0	0.0001149	73.13	1.80943e-06	2	1357.78	-0.000165481	63.661	0
	High	MLDMGFEPQIR	2	7	4	93587673;83816893;6753620;25141235		0	4.57274e+08	0	0.0002027	67.38	2.30706e-05	2	1336.64	-0.311204	61.2014	0
	High	YLVLDEADR	2	5	2	6753620;25141235		0	5.14046e+07	0	0.0004412	65.02	2.78891e-05	2	1093.55	-0.376524	44.0979	0
	High	SPILVATAVAAR	2	2	1	6753620		0	8.93161e+07	0	5.595e-07	61.67	9.2925e-06	2	1168.7	-0.225769	50.9453	0
	High	SFLLDLLNATGK	1	3	2	6753620;25141235		0	7.11503e+07	0	6.931e-06	56.09	0.000117729	2	1291.72	-1.36774	71.0754	0
	High	DLLDLLVEAK	1	3	2	6753620;25141235		0	2.08703e+07	0	1.396e-05	50.31	0.000486969	2	1128.65	-1.91195	71.2926	0
	High	DSLTLVFVETK	1	2	2	25141235;6753620		0	9.05834e+06	0	1.617e-05	48.93	0.00078618	2	1251.68	-0.681263	63.5234	0
	High	mLDMGFEPQIR	3	7	4	93587673;83816893;6753620;25141235	M1(Oxidation)	0	7.34794e+07	0	0.0002718	45.51	0.00343755	2	1352.63	-0.970265	57.8873	0
	High	VVWVEEIDKR	2	2	2	25141235;6753620		0	4.60842e+07	0	6.835e-05	44.49	0.00299975	3	1272.69	-0.619518	48.1689	1
	High	mLDmGFEPQIR	2	7	4	93587673;83816893;6753620;25141235	M1(Oxidation); M4(Oxidation)	0	6.36545e+07	0	0.0004751	40.98	0.00993104	2	1368.63	-0.54362	46.6942	0
	High	ELAVQIYEEAR	1	3	2	6753620;25141235		0	1.94528e+07	0	7.789e-07	39.63	0.0110799	2	1320.68	-0.347263	54.5845	0
	High	QEVPSWLENMAFEHHYK	1	2	1	6753620		0	0	0	1.987e-06	25.64	0.578953	4	2144.99	-0.194389	62.248	0
	High	ELAVQIYEEARK	2	3	2	6753620;25141235		0	7.39056e+06	0	0.0005755	24.95	0.266948	3	1448.77	-0.409613	48.4206	1
	High	YTRPTPVQK	1	3	2	6753620;25141235		0	2.70393e+07	0	0.0009005	24.72	0.250267	3	1089.6	-0.181455	10.843	0
	High	HTMMFSATFPK	1	3	2	6753620;25141235		0	7.20711e+06	0.001	0.01293	33.13	0.0529454	3	1297.61	-0.937363	51.3997	0
	High	DREEALHQFR	1	3	2	6753620;25141235		0	2.43569e+07	0.001	0.01064	23.97	0.529345	3	1300.64	-0.574597	23.829	1
	High	DKDAYSSFGSR	1	3	2	6753620;25141235		0	7.84503e+06	0.002	0.01871	36.13	0.0228179	2	1232.55	-1.29114	24.3593	1
	High	EIQmLAR	1	3	2	6753620;25141235	M4(Oxidation)	0	0	0.004	0.04237	32.15	0.0503477	2	876.46	-0.851982	20.713	0
	High	GLDISNVK	1	3	2	6753620;25141235		0	3.31672e+07	0.004	0.04584	31.4	0.0706687	2	845.473	0.0882572	33.0195	0
	High	LVDMMER	1	3	2	6753620;25141235		0	0	0.005	0.04656	25.52	0.150652	2	893.422	-0.361354	35.6561	0
	High	KQYPISLVLAPTR	1	3	2	6753620;25141235		0	7.34842e+06	0.007	0.0663	29.63	0.0201997	2	1485.88	-1.06768	57.5897	1
6671509	actin, cytoplasmic 1 [Mus musculus]	650.863	50.67	4	6	16	36	2.3977e+08	375	41.7097	5.47803
	A4	Sequence	# PSMs	# Proteins	# Protein Groups	Protein Group Accessions	Modifications	ΔCn	Area	q-Value	PEP	IonScore	Exp Value	Charge	MH+ [Da]	ΔM [ppm]	RT [min]	# Missed Cleavages
	High	KDLYANTVLSGGTTMYPGIADR	1	2	1	6671509		0	1.13072e+07	0	4.162e-09	86.82	3.4107e-07	3	2343.17	0.126349	59.5016	1
	High	SYELPDGQVITIGNER	1	7	2	6671509;14192922		0	6.19538e+07	0	2.109e-09	82.03	8.71307e-07	2	1790.89	-0.395529	61.9848	0
	High	AGFAGDDAPR	2	6	2	6671509;14192922		0	8.40353e+07	0	8.23e-07	68.06	8.15181e-06	2	976.449	0.249539	22.1261	0
	High	VAPEEHPVLLTEAPLNPK	5	2	1	6671509		0	3.88111e+08	0	3.34e-10	62.87	2.7241e-05	2	1954.06	-0.125235	52.4233	0
	High	QEYDESGPSIVHR	3	2	1	6671509		0	3.25653e+07	0	4.091e-06	57.57	0.000234129	2	1516.7	0.304146	29.3369	0
	High	HQGVMVGMGQK	2	7	2	6671509;14192922		0	4.04777e+07	0	2.854e-09	57.14	0.000163251	2	1171.57	-0.241488	21.6807	0
	High	GYSFTTTAER	3	2	1	6671509		0	1.46232e+08	0	3.353e-05	49.72	0.000772749	2	1132.53	-0.482562	34.0997	0
	High	TTGIVMDSGDGVTHTVPIYEGYALPHAILR	2	3	1	6671509		0	1.84966e+08	0	1.222e-25	46.53	0.00336164	3	3183.61	-0.219452	63.7058	0
	High	EITALAPSTMK	2	6	2	6671509;14192922		0	1.07923e+08	0	0.0001342	46.41	0.0020399	2	1161.62	0.108962	41.4221	0
	High	DLYANTVLSGGTTMYPGIADR	1	2	1	6671509		0	3.04093e+07	0	3.829e-06	44.46	0.00679846	3	2215.07	1.31818	63.9239	0
	High	TTGIVmDSGDGVTHTVPIYEGYALPHAILR	1	3	1	6671509	M6(Oxidation)	0	3.12832e+07	0	3.176e-09	42.46	0.00947232	4	3199.61	0.126771	62.5821	0
	High	AVFPSIVGRPR	3	6	2	6671509;14192922		0	1.05508e+08	0	9.936e-06	39.97	0.0034286	2	1198.71	0.0356259	45.4766	0
	High	IWHHTFYNELR	1	4	2	6671509;14192922		0	3.49052e+07	0	0.0002742	38.18	0.0196987	2	1515.75	0.564934	39.7321	0
	High	DLYANTVLSGGTTmYPGIADR	1	2	1	6671509	M14(Oxidation)	0	1.42735e+07	0	1.807e-05	32.5	0.11154	3	2231.07	0.688073	61.2669	0
	High	DSYVGDEAQSK	1	6	2	6671509;14192922		0	26919732	0	0.001711	30.44	0.0684063	2	1198.52	-1.03261	16.2632	0
	High	EITALAPSTmK	1	6	2	6671509;14192922	M10(Oxidation)	0	1.62901e+07	0.001	0.008647	38.4	0.0111516	2	1177.61	-1.37937	31.796	0
	High	DLTDYLmK	2	7	2	6671509;14192922	M7(Oxidation)	0	3.24794e+07	0.001	0.008069	37.77	0.00985943	2	1014.48	0.163213	50.791	0
	High	KDLYANTVLSGGTTmYPGIADR	1	2	1	6671509	M15(Oxidation)	0	6.56113e+06	0.002	0.01723	15.3	5.30775	3	2359.16	-0.69431	54.7898	1
	High	HQGVmVGMGQK	1	7	2	6671509;14192922	M5(Oxidation)	0	5.50085e+06	0.003	0.0262	35.08	0.0312629	3	1187.56	-1.1843	14.7324	0
	High	IIAPPER	1	8	2	6671509;14192922		0	1.23798e+08	0.008	0.07553	46.92	0.000345501	2	795.473	0.200438	24.6116	0
	High	IIAPPERK	1	7	2	6671509;14192922		0	1.13751e+07	0.008	0.07631	18.86	0.14952	3	923.566	-1.52636	15.219	1
25141235	ATP-dependent RNA helicase DDX3Y [Mus musculus]	649.116	32.22	3	1	21	33	2.03596e+08	658	73.3822	7.53271
	A4	Sequence	# PSMs	# Proteins	# Protein Groups	Protein Group Accessions	Modifications	ΔCn	Area	q-Value	PEP	IonScore	Exp Value	Charge	MH+ [Da]	ΔM [ppm]	RT [min]	# Missed Cleavages
	High	VGNLGLATSFFNER	2	3	2	6753620;25141235		0	6.41034e+07	0	5.85e-08	85.6	3.13294e-07	2	1524.78	-0.817709	65.318	0
	High	LEQELFSGGNTGINFEK	2	3	2	6753620;25141235		0	3.50155e+07	0	2.12e-14	83.65	6.82232e-07	2	1882.92	1.0581	60.7061	0
	High	GADSLENFLFQER	1	1	1	25141235		0	4.57162e+06	0	1.415e-08	77.7	2.26291e-06	2	1525.73	0.624144	66.8771	0
	High	HVINFDLPSDIEEYVHR	2	3	2	6753620;25141235		0	82364015	0	1.447e-14	76.84	3.38054e-06	3	2083.02	-0.241189	64.5339	0
	High	QYPISLVLAPTR	1	3	2	6753620;25141235		0	5.34027e+07	0	0.0001149	73.13	1.80943e-06	2	1357.78	-0.000165481	63.661	0
	High	MLDMGFEPQIR	2	7	4	93587673;83816893;6753620;25141235		0	4.57274e+08	0	0.0002027	67.38	2.30706e-05	2	1336.64	-0.311204	61.2014	0
	High	YLVLDEADR	2	5	2	6753620;25141235		0	5.14046e+07	0	0.0004412	65.02	2.78891e-05	2	1093.55	-0.376524	44.0979	0
	High	SFLLDLLNATGK	1	3	2	6753620;25141235		0	7.11503e+07	0	6.931e-06	56.09	0.000117729	2	1291.72	-1.36774	71.0754	0
	High	DLLDLLVEAK	1	3	2	6753620;25141235		0	2.08703e+07	0	1.396e-05	50.31	0.000486969	2	1128.65	-1.91195	71.2926	0
	High	DSLTLVFVETK	1	2	2	25141235;6753620		0	9.05834e+06	0	1.617e-05	48.93	0.00078618	2	1251.68	-0.681263	63.5234	0
	High	mLDMGFEPQIR	3	7	4	93587673;83816893;6753620;25141235	M1(Oxidation)	0	7.34794e+07	0	0.0002718	45.51	0.00343755	2	1352.63	-0.970265	57.8873	0
	High	VVWVEELDKR	2	2	2	25141235;6753620		0	4.60842e+07	0	6.835e-05	44.49	0.00299975	3	1272.69	-0.619518	48.1689	1
	High	mLDmGFEPQIR	2	7	4	93587673;83816893;6753620;25141235	M1(Oxidation); M4(Oxidation)	0	6.36545e+07	0	0.0004751	40.98	0.00993104	2	1368.63	-0.54362	46.6942	0
	High	ELAVQIYEEAR	1	3	2	6753620;25141235		0	1.94528e+07	0	7.789e-07	39.63	0.0110799	2	1320.68	-0.347263	54.5845	0
	High	ELAVQIYEEARK	2	3	2	6753620;25141235		0	7.39056e+06	0	0.0005755	24.95	0.266948	3	1448.77	-0.409613	48.4206	1
	High	YTRPTPVQK	1	3	2	6753620;25141235		0	2.70393e+07	0	0.0009005	24.72	0.250267	3	1089.6	-0.181455	10.843	0
	High	HTMMFSATFPK	1	3	2	6753620;25141235		0	7.20711e+06	0.001	0.01293	33.13	0.0529454	3	1297.61	-0.937363	51.3997	0
	High	DREEALHQFR	1	3	2	6753620;25141235		0	2.43569e+07	0.001	0.01064	23.97	0.529345	3	1300.64	-0.574597	23.829	1
	High	DKDAYSSFGSR	1	3	2	6753620;25141235		0	7.84503e+06	0.002	0.01871	36.13	0.0228179	2	1232.55	-1.29114	24.3593	1
	High	EIQmLAR	1	3	2	6753620;25141235	M4(Oxidation)	0	0	0.004	0.04237	32.15	0.0503477	2	876.46	-0.851982	20.713	0
	High	GLDISNVK	1	3	2	6753620;25141235		0	3.31672e+07	0.004	0.04584	31.4	0.0706687	2	845.473	0.0882572	33.0195	0
	High	LVDMMER	1	3	2	6753620;25141235		0	0	0.005	0.04656	25.52	0.150652	2	893.422	-0.361354	35.6561	0
	High	KQYPISLVLAPTR	1	3	2	6753620;25141235		0	7.34842e+06	0.007	0.0663	29.63	0.0201997	2	1485.88	-1.06768	57.5897	1
163310765	serum albumin precursor [Mus musculus]	648.196	23.19	1	12	12	22	1.96682e+09	608	68.6477	6.07471
	A4	Sequence	# PSMs	# Proteins	# Protein Groups	Protein Group Accessions	Modifications	ΔCn	Area	q-Value	PEP	IonScore	Exp Value	Charge	MH+ [Da]	ΔM [ppm]	RT [min]	# Missed Cleavages
	High	LGEYGFQNAILVR	10	1	1	163310765		0	5797788429	0	6.372e-13	97.97	1.19851e-08	2	1479.8	0.053065	63.1131	0
	High	DVFLGTFLYEYSR	1	1	1	163310765		0	1.34208e+07	0	6.423e-06	78.75	1.93494e-06	2	1609.79	-1.37168	70.9927	0
	High	APQVSTPTLVEAAR	2	1	1	163310765		0	6.72257e+07	0	1.149e-07	56.04	0.000129794	2	1439.78	-0.773737	44.8153	0
	High	RHPDYSVSLLLR	1	1	1	163310765		0	2.21376e+07	0	1.93e-05	47.47	0.0010108	3	1455.81	-0.241583	50.6798	1
	High	LATDLTK	1	1	1	163310765		0	2.27328e+07	0	0.004598	39.63	0.00578766	2	761.44	-0.91599	20.6696	0
	High	ENPTTFMGHYLHEVAR	1	1	1	163310765		0	1.35377e+07	0	2.989e-11	37.42	0.0333558	3	1901.89	-1.36146	58.8741	0
	High	LVQEVTDFAK	1	1	1	163310765		0	2.89835e+07	0	2.453e-05	33.57	0.0340425	2	1149.62	0.60799	44.5644	0
	High	GLVLIAFSQYLQK	1	1	1	163310765		0	2.18536e+06	0	0.003338	31.89	0.0143019	3	1479.86	0.472603	70.3567	0
	High	QTALAELVK	1	1	1	163310765		0	1.91067e+07	0.001	0.007565	51.77	0.000495629	2	972.573	0.339517	48.8817	0
	High	TPVSEHVTK	1	1	1	163310765		0	9.00155e+06	0.002	0.01797	34.4	0.0177001	2	997.529	-2.28765	9.0656	0
	High	YNDLGEQHFK	1	1	1	163310765		0	1.87409e+07	0.003	0.02825	45.95	0.00238089	3	1250.58	-0.764528	26.9275	0
	High	LSQTFPNADFAEITK	1	1	1	163310765		0	3.54522e+07	0.003	0.03706	20.25	1.29148	2	1681.84	-2.79618	60.8631	0
158186704	heterogeneous nuclear ribonucleoprotein M isoform b [Mus musculus]	638.291	37.25	2	20	20	28	4.8987e+07	690	73.6924	8.74854
	A4	Sequence	# PSMs	# Proteins	# Protein Groups	Protein Group Accessions	Modifications	ΔCn	Area	q-Value	PEP	IonScore	Exp Value	Charge	MH+ [Da]	ΔM [ppm]	RT [min]	# Missed Cleavages
	High	QGGGGAGGSVPGIER	2	2	1	158186704		0	29375699	0	3.768e-13	108.51	1.29161e-09	2	1298.64	-0.390093	28.2254	0
	High	MGANSLER	1	2	1	158186704		0	2.70184e+07	0	0.002172	83.53	2.5574e-07	2	877.419	-0.506312	19.1961	0
	High	GIGMGNLGPAGMGMEGIGFGINK	2	2	1	158186704		0	1.62583e+07	0	4.43e-08	69.26	2.32529e-05	2	2178.05	0.107563	67.4754	0
	High	VGEVTYVELLMDAEGK	1	2	1	158186704		0	1.00231e+07	0	2.879e-09	68.9	1.84542e-05	2	1752.87	0.466271	69.0284	0
	High	MGAGLGHGMDR	2	2	1	158186704		0	11419579	0	0.001325	58.7	0.000108996	2	1101.49	-0.041625	21.5836	0
	High	GNFGGSFAGSFGGAGGHAPGVAR	2	2	1	158186704		0	5.88256e+07	0	1.932e-10	54.08	0.000762921	3	2034.95	-0.172205	50.7043	0
	High	MGANNLER	1	2	1	158186704		0	1.31352e+07	0	0.0003815	53.88	0.000201561	2	904.43	-0.868134	17.6521	0
	High	IGGMEGPFGGGMENMGR	1	2	1	158186704		0	1.03866e+07	0	2.342e-06	53.14	0.000701242	2	1696.72	-0.127745	59.4795	0
	High	MGPLGLDHMASSIER	2	2	1	158186704		0	2.71498e+07	0	1.934e-11	50.39	0.00131404	3	1613.78	0.554103	56.1786	0
	High	INEILSNALK	1	2	1	158186704		0	4.05406e+07	0	6.595e-05	48.9	0.00070274	2	1114.65	-0.37094	52.1199	0
	High	MVPTGMGASLER	1	2	1	158186704		0	1.91548e+07	0	0.002149	39.2	0.0107182	2	1248.61	-0.781926	42.223	0
	High	aAGVEAAAEVAATEPK	1	2	1	158186704	N-Term(Acetyl)	0	17573504	0	1.414e-05	38.8	0.0140131	2	1526.77	2.50913	62.6256	0
	High	mGANSLER	1	2	1	158186704	M1(Oxidation)	0	5.867e+06	0	0.00392	37.31	0.00978134	2	893.414	-0.407572	10.6423	0
	High	MGLAMGGAGGASFDR	1	2	1	158186704		0	4.33079e+06	0	0.0003906	33.44	0.0523323	2	1397.63	-0.500254	50.402	0
	High	MGPAMGPALGAGIER	2	2	1	158186704		0	4.75949e+07	0	0.0002819	30.83	0.0890056	2	1427.71	-0.807885	52.1735	0
	High	MGPVMDR	1	2	1	158186704		0	1.6125e+07	0.002	0.02469	49.03	0.000368201	2	805.369	-0.551438	23.8727	0
	High	FESPEVAER	1	2	1	158186704		0	2.78957e+06	0.002	0.01555	43.83	0.0031671	2	1063.5	-0.785168	30.1028	0
	High	MGSSIER	1	2	1	158186704		0	1.06131e+07	0.003	0.03279	44.58	0.00199597	2	779.371	-0.980396	11.7245	0
	High	mGPLGLDHMASSIER	1	2	1	158186704	M1(Oxidation)	0	5.22675e+06	0.005	0.05533	9.74	15.3999	3	1629.77	-0.63803	50.6823	0
	High	IGSGVER	1	2	1	158186704		0	1.81985e+07	0.008	0.07654	52.02	0.000624918	2	717.388	-1.61185	9.30955	0
	High	ISGAGMER	1	2	1	158186704		0	1.36006e+07	0.008	0.07205	35.06	0.0147368	2	820.397	-1.61277	13.1496	0
	High	MGQTMER	1	2	1	158186704		0	9.39994e+06	0.009	0.08661	35.53	0.0085089	2	852.369	-1.43734	10.4512	0
84875530	TOM1-like protein 2 isoform a [Mus musculus]	629.805	35.31	3	16	16	22	1.30955e+08	507	55.6279	4.81787
	A4	Sequence	# PSMs	# Proteins	# Protein Groups	Protein Group Accessions	Modifications	ΔCn	Area	q-Value	PEP	IonScore	Exp Value	Charge	MH+ [Da]	ΔM [ppm]	RT [min]	# Missed Cleavages
	High	TVTYEDPQAVGGLASALDNR	2	3	1	84875530		0	24380091	0	3.216e-17	109.61	1.87067e-09	2	2077.02	-0.308487	61.2242	0
	High	GIEFPMADLDALSPIHTPQR	2	3	1	84875530		0	1.54528e+08	0	6.628e-11	92.06	9.83234e-08	2	2208.11	-1.00292	68.0064	0
	High	TDLKGDDLEEGVTSEEFDKFLEER	2	1	1	84875530		0	1.34707e+07	0	2.935e-15	73.57	1.22434e-05	3	2801.3	-1.16131	63.5999	2
	High	VSNEEVTEELLHVNDDLNNVFLR	1	3	1	84875530		0	9.43795e+07	0	5.014e-20	53.76	0.000741951	3	2698.34	1.38834	69.3933	0
	High	RGIEFPMADLDALSPIHTPQR	1	3	1	84875530		0	1.25991e+07	0	5.738e-09	52.58	0.000638478	4	2364.21	0.013578	65.4531	1
	High	SVPEMDPAATIPR	1	3	1	84875530		0	1.43957e+08	0	0.0001625	51.48	0.000715125	2	1383.7	1.15546	50.3978	0
	High	KTVTYEDPQAVGGLASALDNR	1	3	1	84875530		0	4.74327e+07	0	3.224e-08	49.97	0.00142582	3	2205.11	-1.12671	57.1084	1
	High	SSPDLTGVVHIYEELK	2	3	1	84875530		0	6.94414e+07	0	5.955e-08	49.63	0.00118203	3	1786.92	0.303508	65.5292	0
	High	NNPPTIVQDK	1	3	1	84875530		0	6.46993e+07	0	3.124e-05	47.23	0.00121488	2	1125.59	0.199175	22.8408	0
	High	TVTYEDPQAVGGLASALDNRK	1	3	1	84875530		0	1.13466e+07	0	0.0002853	24.22	0.52244	3	2205.11	-0.0472354	58.0832	1
	High	DFIDSVLVK	1	3	1	84875530		0	6.73538e+07	0.001	0.008755	42.28	0.00290161	2	1035.57	0.166018	63.3452	0
	High	SVPEmDPAATIPR	2	3	1	84875530	M5(Oxidation)	0	1.90131e+07	0.002	0.01773	27.27	0.208687	2	1399.69	0.152943	38.0177	0
	High	AAETVPDLPSPPTEAPAPASNTSTR	1	2	1	84875530		0	0	0.002	0.02266	5.03	56.4035	3	2477.21	-0.374428	50.5237	0
	High	TDLKGDDLEEGVTSEEFDK	1	1	1	84875530		0	2.6203e+07	0.003	0.03417	42.29	0.012167	3	2126.97	2.00191	48.0089	1
	High	FHLLVANR	1	3	1	84875530		0	4.40672e+07	0.003	0.03215	39.45	0.00264458	2	969.562	-1.24612	40.2328	0
	High	GDDLEEGVTSEEFDK	1	2	1	84875530		0	2.19762e+07	0.004	0.03857	29.76	0.147743	2	1669.71	0.844862	46.823	0
	High	GNSLAEQR	1	3	1	84875530		0	2.69059e+07	0.009	0.08087	43.6	0.00279807	2	874.437	-1.15178	9.68183	0
40254247	sterile alpha and TIR motif-containing protein 1 isoform 2 [Mus musculus]	609.441	28.73	2	18	18	20	3.5799e+07	724	79.5562	6.26514
	A4	Sequence	# PSMs	# Proteins	# Protein Groups	Protein Group Accessions	Modifications	ΔCn	Area	q-Value	PEP	IonScore	Exp Value	Charge	MH+ [Da]	ΔM [ppm]	RT [min]	# Missed Cleavages
	High	LDGGLDLLLR	1	2	1	40254247		0	1.36975e+07	0	5.523e-08	87.28	5.6214e-08	2	1084.64	0.567055	65.749	0
	High	LTDEELQTDLGMK	1	2	1	40254247		0	9.63763e+06	0	6.609e-11	80.38	1.09259e-06	2	1492.72	0.972617	56.4576	0
	High	EVSPGVGTEVQGALER	1	2	1	40254247		0	1.8031e+07	0	3.837e-07	77.36	2.02754e-06	2	1627.83	1.03731	48.959	0
	High	SNLADWLGSLDPR	1	2	1	40254247		0	2.07127e+07	0	3.333e-06	74.47	3.92821e-06	2	1443.72	0.396821	69.1172	0
	High	EVEHSGTLALVEPLVASLDPGR	1	2	1	40254247		0	4.35249e+07	0	2.285e-10	68.38	1.19872e-05	3	2289.21	0.360156	68.713	0
	High	SGGASPWWAAGGR	2	2	1	40254247		0	3.25838e+07	0	7.721e-06	64.97	3.56949e-05	2	1259.59	-0.250166	51.5395	0
	High	LLQAPELETR	1	2	1	40254247		0	3.12883e+07	0	0.0001514	63.02	2.31732e-05	2	1169.65	-0.528561	45.4173	0
	High	IGLGVILNLAK	1	2	1	40254247		0	2.27418e+07	0	5.993e-08	62.31	1.29248e-06	2	1110.72	-0.911981	68.2712	0
	High	LIQSVIAAR	1	2	1	40254247		0	1.25423e+07	0	5.252e-05	61.21	1.85424e-05	2	970.604	-0.778903	39.7296	0
	High	LLEQILVAENR	1	2	1	40254247		0	3.06273e+07	0	1.543e-07	56.82	7.34133e-05	2	1297.75	-1.32242	59.4367	0
	High	SVAGILEHMFK	2	2	1	40254247		0	1.69144e+07	0	2.315e-05	50.03	0.000945446	2	1231.65	0.90574	66.8729	0
	High	AAEWLFPLAFSK	1	2	1	40254247		0	1.37008e+07	0	2.884e-05	48.67	0.00113895	2	1379.73	-2.73099	71.1536	0
	High	AAEWLFPLAFSKEDELLR	1	2	1	40254247		0	2.40478e+06	0	1.417e-10	37.14	0.0185179	3	2135.12	0.400858	70.6822	1
	High	GPDDLQSLVLLLDSSR	1	2	1	40254247		0	7.91657e+06	0	3.023e-05	27.95	0.127057	3	1727.92	-0.0571493	72.5266	0
	High	WSHEYQEATIEK	1	2	1	40254247		0	1.18652e+07	0.001	0.008777	12.07	8.34758	3	1520.7	0.456288	30.9029	0
	High	LTVPGPDR	1	2	1	40254247		0	2.09727e+07	0.002	0.01956	49.16	0.000296674	2	854.473	-0.453439	30.4903	0
	High	LLGEEVPR	1	2	1	40254247		0	2.25621e+07	0.002	0.01585	31.75	0.01858	2	912.513	-1.89598	36.2193	0
	High	EPVELAR	1	2	1	40254247		0	2.12e+06	0.003	0.02974	53.04	0.000143515	2	813.447	0.648823	24.1849	0
160948571	synaptotagmin-7 gamma isoform [Mus musculus]	596.369	32.8	2	3	14	24	1.2471e+08	567	63.0594	9.43701
	A4	Sequence	# PSMs	# Proteins	# Protein Groups	Protein Group Accessions	Modifications	ΔCn	Area	q-Value	PEP	IonScore	Exp Value	Charge	MH+ [Da]	ΔM [ppm]	RT [min]	# Missed Cleavages
	High	NLNPIFNESFAFDIPTEK	2	3	2	160948571;41281824		0	5.0922e+07	0	4.034e-10	90.52	1.41191e-07	2	2096.03	0.536378	69.0954	0
	High	VLYLQVLDYDR	1	3	2	160948571;41281824		0	1.2362e+08	0	1.304e-08	79.53	7.05348e-07	2	1396.75	0.864375	65.5511	0
	High	NDPIGEVSIPLNK	2	3	2	160948571;41281824		0	1.45129e+08	0	1.842e-07	79.06	8.87161e-07	2	1395.75	-0.641563	56.9634	0
	High	SNPGSWDHVVGQIR	4	1	1	160948571		0	1.05381e+08	0	1.148e-06	72.27	7.66949e-06	2	1551.77	1.07016	46.1423	0
	High	AMDIGGTSDPYVK	2	3	2	160948571;41281824		0	7.8546e+07	0	3.804e-08	52.41	0.000689514	2	1353.64	-0.101744	42.0951	0
	High	QQSLQQPLSQNQQGR	1	1	1	160948571		0	2.97652e+07	0	1.224e-06	51.84	0.000860847	2	1739.88	0.954768	27.3737	0
	High	DFSGTSDPFVK	2	3	2	160948571;41281824		0	8.41193e+07	0	1.34e-05	51.74	0.000657157	2	1199.56	0.88054	48.9264	0
	High	QPSQPTTSQSLGQLQAHAASAPGSNPR	2	1	1	160948571		0	9.89506e+07	0	3.426e-10	47.65	0.00317813	3	2716.34	-0.304781	39.0617	0
	High	LRETTIIITVMDKDK	1	3	2	160948571;41281824		0	1.79899e+07	0	0.0003969	44.67	0.00127265	3	1775.99	0.0598151	54.8956	2
	High	IYLLPDK	1	3	2	160948571;41281824		0	3.84246e+06	0	0.003773	41.2	0.00252227	2	861.508	0.120689	48.7892	0
	High	AVNTAPVPGQTPHDESDR	2	3	2	160948571;41281824		0	2.82897e+07	0	6.409e-07	39.68	0.0186228	3	1890.89	0.165018	22.2438	0
	High	NSLETVGTPDSGR	1	3	2	160948571;41281824		0	1.41676e+07	0	0.0004474	36.86	0.0232645	2	1332.64	-0.897707	28.1726	0
	High	AVNTAPVPGQTPHDESDRR	2	3	2	160948571;41281824		0	2.27315e+07	0	0.0001969	14.52	5.88756	4	2046.99	-0.949911	18.2747	1
	High	QPVAQWHQLK	1	3	2	160948571;41281824		0	1.94964e+07	0.001	0.007912	39.08	0.00957859	2	1234.67	-0.531859	31.2477	0
40068507	dihydropyrimidinase-related protein 1 isoform 2 [Mus musculus]	595.891	52.27	2	15	19	45	6.93633e+08	572	62.1286	7.12256
	A4	Sequence	# PSMs	# Proteins	# Protein Groups	Protein Group Accessions	Modifications	ΔCn	Area	q-Value	PEP	IonScore	Exp Value	Charge	MH+ [Da]	ΔM [ppm]	RT [min]	# Missed Cleavages
	High	mDENQFVAVTSTNAAK	3	5	3	209862992;40254595;40068507	M1(Oxidation)	0	1.14733e+08	0	7.944e-11	103.53	7.46372e-09	2	1741.8	-1.27662	39.6628	0
	High	QIGENLIVPGGVK	3	3	2	40254595;40068507		0	1.72138e+09	0	4.013e-07	79.15	3.07695e-07	2	1323.76	-1.13844	53.8283	0
	High	NLHQSNFSLSGAQIDDNNPR	3	2	1	40068507		0	5.9203e+07	0	9.171e-06	69.82	2.22691e-05	3	2227.05	0.278062	43.5856	0
	High	IVFEDGNISVSK	1	2	1	40068507		0	4.57929e+07	0	8.526e-07	65.32	2.59541e-05	2	1307.69	1.42347	49.5174	0
	High	SAADIIALAR	2	2	1	40068507		0	8.57042e+07	0	8.495e-06	61.79	4.54612e-05	2	1000.58	-1.19044	55.7955	0
	High	DNFTLIPEGVNGIEER	2	3	2	40068507;188219524		0	5.11637e+07	0	1.512e-12	52.71	0.000768332	2	1802.89	-0.539406	63.7249	0
	High	MDENQFVAVTSTNAAK	2	5	3	209862992;40254595;40068507		0	2.73818e+08	0	8.459e-07	50.81	0.001351	2	1725.81	-1.12268	45.8639	0
	High	GPLVFGEPIAASLGTDGTHYWSK	1	2	1	40068507		0	31438723	0	1.974e-13	49.46	0.00179712	3	2403.2	1.31688	65.8721	0
	High	GMYDGPVYEVPATPK	2	2	1	40068507		0	5.6403e+07	0	1.617e-05	42.85	0.00784426	2	1623.78	1.65091	52.138	0
	High	KPFPEHLYQR	2	2	1	40068507		0	2.66104e+07	0	2.501e-06	36.84	0.0173167	3	1314.7	-0.111598	28.7192	0
	High	IAVGSDADVVIWDPDKMK	1	2	1	40068507		0	16282565	0	0.0003259	35.46	0.0396091	3	1958.99	-1.66116	61.1156	1
	High	VFGLHSVSR	1	2	1	40068507		0	1.43583e+07	0	0.0001899	31.22	0.0627859	3	1001.55	-2.27858	34.3123	0
	High	AALAGGTTMIIDHVVPEPGSSLLTSFEK	2	2	1	40068507		0	1.91151e+07	0	5.735e-07	29.53	0.119341	3	2841.47	-0.662083	68.6895	0
	High	ILEMGITGPEGHALSRPEELEAEAVFR	1	2	1	40068507		0	2.50494e+07	0	2.226e-12	15.88	4.03736	4	2951.49	-2.47966	63.2473	0
	High	AAAFVTSPPLSPDPTTPDYLtSLLACGDLQVTGSGHCPYSTAQK	10	2	1	40068507	T21(Phospho)	0	3.73866e+06	0	0.0004788	12.36	21.2095	4	4558.12	0.69087	71.7601	0
	High	SIPHITSDR	2	1	1	40068507		0	2.0151e+07	0.001	0.01161	20.96	0.51588	3	1025.54	-0.736218	23.8083	0
	High	SKVFGLHSVSR	1	2	1	40068507		0	2.00256e+06	0.001	0.01408	20.32	0.622872	3	1216.68	0.64422	26.8544	1
	High	sSPSKHQPPPIR	3	2	1	40068507	S1(Phospho)	0	7.23753e+06	0.001	0.01414	17.78	2.13408	3	1410.69	-0.514448	11.2059	1
	High	IVAPPGGR	2	5	3	209862992;40254595;40068507		0	0	0.009	0.08625	43.43	0.000839792	2	766.456	-1.39745	17.1909	0
	High	MTVVWDK	1	2	1	40068507		0	3.90248e+07	0.009	0.0804	42.16	0.00404714	2	878.444	-0.651443	42.876	0
20911031	keratin, type II cytoskeletal 5 [Mus musculus]	589.143	21.72	6	9	20	31	1.33116e+09	580	61.7286	7.75244
	A4	Sequence	# PSMs	# Proteins	# Protein Groups	Protein Group Accessions	Modifications	ΔCn	Area	q-Value	PEP	IonScore	Exp Value	Charge	MH+ [Da]	ΔM [ppm]	RT [min]	# Missed Cleavages
	High	SLDLDSIIAEVK	4	4	2	29789317;20911031		0	3511654607	0	1.429e-07	88.94	9.4967e-08	2	1302.71	-0.605069	68.3825	0
	High	TLNNKFASFIDKVR	2	12	6	29789317;20911031;85701680;22164776;124487419;51092293		0	13098538	0	1.8e-08	68.67	6.32295e-06	4	1652.91	-1.58438	56.9731	2
	High	LALDVEIATYR	1	6	3	29789317;20911031;85701680		0	5.07183e+07	0	3.02e-05	67.9	1.02823e-05	2	1263.7	1.25754	61.3309	0
	High	LALDVEIATYRK	2	6	3	29789317;20911031;85701680		0	4.02742e+07	0	3.623e-05	61.35	2.91664e-05	2	1391.79	0.352942	54.0916	1
	High	YEELQQTAGR	2	1	1	20911031		0	5.11857e+07	0	4.605e-06	61.16	7.90478e-05	2	1194.58	0.218999	22.606	0
	High	FASFIDKVR	1	17	9	29789317;20911031;85701680;22164776;124487419;51092293;126116585;47523977;47059013		0	6.86642e+07	0	1.997e-05	52.24	0.00022747	3	1082.6	-1.12058	45.0521	1
	High	NKYEDEINKR	3	4	3	20911031;22164776;51092293		0	2.7376e+08	0	6.53e-08	46.52	0.00248693	3	1308.65	-0.910078	17.0725	2
	High	TTAENEFVmLK	1	1	1	20911031	M9(Oxidation)	0	1.23926e+07	0	0.001028	46.25	0.00251128	2	1298.63	-0.610221	46.3506	0
	High	TEAESWYQTK	1	1	1	20911031		0	2.65313e+07	0	3.07e-05	41.67	0.00642987	2	1242.56	0.119971	34.3873	0
	High	LRSEIDNVKK	1	1	1	20911031		0	1.22821e+08	0	0.0011	41.35	0.0035945	3	1201.69	-1.01228	11.9197	2
	High	NKYEDEINK	2	4	3	20911031;22164776;51092293		0	1.45389e+08	0	0.002775	39.84	0.0154955	2	1152.55	-0.452384	16.6211	1
	High	YEDEINKR	2	9	6	29789317;20911031;22164776;124487419;51092293;126116585		0	4.31022e+07	0	0.001849	39.32	0.00895837	3	1066.51	-1.92628	11.3398	1
	High	FLEQQNK	1	21	5	29789317;20911031;85701680;22164776;309267203		0	9.5488e+07	0	0.001158	39.17	0.0083047	2	906.467	-0.59183	14.8743	0
	High	LRSEIDNVK	1	1	1	20911031		0	1.49338e+08	0	0.0006027	38.02	0.0130942	3	1073.59	-0.735754	17.7265	1
	High	DVDAAYMNK	1	4	2	20911031;47523977		0	1.30247e+07	0.001	0.008664	32.12	0.0556068	2	1026.46	0.457172	26.6824	0
	High	TTAENEFVMLK	1	1	1	20911031		0	2.17128e+07	0.001	0.008169	24.86	0.38717	2	1282.63	-1.06098	54.2808	0
	High	QSSVSFR	1	1	1	20911031		0	4.26074e+06	0.002	0.02415	54.06	0.000309993	2	810.41	-0.028764	20.0972	0
	High	YEDEINK	1	9	6	29789317;20911031;22164776;124487419;51092293;126116585		0	5.76356e+07	0.002	0.02485	29.26	0.067411	2	910.414	-1.15237	15.0166	0
	High	LLREYQELMNTK	1	1	1	20911031		0	7.48605e+06	0.003	0.03611	29.85	0.0920241	3	1537.81	1.1537	49.4788	1
	High	SRTEAESWYQTK	1	1	1	20911031		0	7.71799e+06	0.007	0.06611	27.88	0.207409	3	1485.7	-0.197501	30.0699	1
	High	SEIDNVK	1	1	1	20911031		0	2.08056e+08	0.008	0.07462	42.74	0.00367155	2	804.409	-0.726016	13.5073	0
11230802	alpha-actinin-4 [Mus musculus]	579.323	30.81	1	12	22	31	8.15401e+07	912	104.911	5.41455
	A4	Sequence	# PSMs	# Proteins	# Protein Groups	Protein Group Accessions	Modifications	ΔCn	Area	q-Value	PEP	IonScore	Exp Value	Charge	MH+ [Da]	ΔM [ppm]	RT [min]	# Missed Cleavages
	High	VGWEQLLTTIAR	2	2	2	11230802;61097906		0	6.89872e+07	0	1e-07	79.3	7.03176e-07	2	1386.77	-1.45737	71.052	0
	High	TINEVENQILTR	2	2	2	11230802;61097906		0	4.40644e+07	0	1.242e-08	72.03	5.88704e-06	2	1429.76	-0.18288	52.5462	0
	High	LASDLLEWIR	1	2	2	11230802;61097906		0	1.02869e+08	0	1.126e-07	69.04	8.78158e-06	2	1215.67	-0.498719	68.8122	0
	High	AIMTYVSSFYHAFSGAQK	2	2	2	11230802;61097906		0	4.02757e+07	0	3.192e-13	66.6	4.0397e-05	2	2007.97	1.36494	67.9614	0
	High	GYEEWLLNEIR	2	3	3	11230802;157951643;61097906		0	7.27638e+07	0	7.151e-06	60.63	9.37625e-05	2	1421.71	0.750892	67.3633	0
	High	GISQEQMQEFR	1	1	1	11230802		0	9487226	0	6.508e-06	59.94	0.000114521	2	1352.63	-0.271427	40.0911	0
	High	VLAVNQENEHLMEDYER	1	1	1	11230802		0	1.7278e+07	0	4.203e-11	58.19	0.000290288	3	2088.97	0.569034	48.1836	0
	High	LSNRPAFMPSEGR	3	2	2	11230802;61097906		0	6.84753e+07	0	2.105e-13	55.19	0.000339922	3	1461.73	-0.112285	35.4485	0
	High	DYETATLSDIK	1	1	1	11230802		0	21618917	0	0.0001374	49.94	0.00101442	2	1255.61	0.38164	47.0963	0
	High	QLETIDQLHLEYAK	2	1	1	11230802		0	1.25682e+07	0	3.513e-05	46.59	0.00227504	2	1700.89	-0.148079	55.8375	0
	High	ASIHEAWTDGK	1	2	2	11230802;61097906		0	5.07823e+07	0	0.001004	46.28	0.00249282	3	1214.58	-1.63282	28.3669	0
	High	FAIQDISVEETSAK	1	4	3	11230802;157951643;61097906		0	4.07865e+07	0	0.000801	44.37	0.00438531	2	1537.78	2.35565	56.418	0
	High	NVNVQNFHISWK	1	1	1	11230802		0	1.02203e+07	0	0.001845	40.45	0.00920053	3	1485.76	0.121867	58.0326	0
	High	VLAGDKNFITAEELR	1	1	1	11230802		0	1.09907e+07	0	2.699e-07	40.35	0.00672093	3	1675.9	0.152286	51.8077	1
	High	LMLLLEVISGER	1	4	3	11230802;157951643;61097906		0	1.07832e+06	0	6.576e-06	39.81	0.0039177	2	1372.79	0.520077	73.1525	0
	High	SIVDYKPSLDLLEQQHQLIQEALIFDNK	2	1	1	11230802		0	1.81938e+07	0	1.339e-08	35.44	0.0223035	3	3297.74	0.37203	69.4399	0
	High	MAPYQGPDAAPGALDYK	1	1	1	11230802		0	0	0	0.002429	25.77	0.405883	2	1764.82	-1.04423	48.4157	0
	High	IAESNHIK	2	1	1	11230802		0	4.19877e+06	0.001	0.006461	33.76	0.0158404	2	911.494	-0.588245	7.77159	0
	High	LASDLLEWIRR	1	2	2	11230802;61097906		0	2.64356e+06	0.001	0.006428	26.22	0.144224	3	1371.77	-0.173688	65.0929	1
	High	LSGSNPYTTVTPQIINSK	1	1	1	11230802		0	10994417	0.001	0.009577	23.42	0.438608	2	1920.01	-0.429152	53.2449	0
	High	TIPWLEDR	1	1	1	11230802		0	2.64871e+07	0.002	0.01674	34.14	0.0262318	2	1029.54	-0.233978	59.6926	0
	High	STLPDADR	1	1	1	11230802		0	4.71737e+06	0.008	0.07483	26.3	0.137489	2	874.426	-0.384527	16.1177	0
309270931	PREDICTED: ras GTPase-activating protein SynGAP isoform 3 [Mus musculus]	570.22	22.31	3	21	21	31	4.99522e+07	1340	148.145	8.98291
	A4	Sequence	# PSMs	# Proteins	# Protein Groups	Protein Group Accessions	Modifications	ΔCn	Area	q-Value	PEP	IonScore	Exp Value	Charge	MH+ [Da]	ΔM [ppm]	RT [min]	# Missed Cleavages
	High	LSQGSGSSITAAGMR	1	3	1	309270931		0	2.43304e+07	0	8.812e-12	99.8	1.28692e-08	2	1422.7	-0.95941	31.2737	0
	High	DLNSSIDLQSFMAR	1	3	1	309270931		0	1.28968e+07	0	3.588e-11	90.08	1.37543e-07	2	1596.77	0.619763	65.7345	0
	High	SVSMLDLQGDGPGGR	4	3	1	309270931		0	5.67083e+07	0	1.87e-08	60.41	0.000117015	2	1488.71	-0.397936	51.1359	0
	High	LMLVEEELR	1	3	1	309270931		0	1.37034e+07	0	0.0002424	54.28	0.000339471	2	1131.61	0.0587262	58.324	0
	High	SASGDTVFWGEHFEFNNLPAVR	1	3	1	309270931		0	1.64547e+07	0	1.316e-17	53.69	0.00100819	3	2480.17	1.5987	66.1777	0
	High	EFAEYVTNHYR	2	3	1	309270931		0	1.12506e+07	0	2.755e-05	52.13	0.000694712	2	1428.65	-0.468447	41.0549	0
	High	YQTMSILPMELYK	1	3	1	309270931		0	1.15836e+07	0	4.617e-05	50.26	0.0011557	2	1616.81	1.66146	66.8287	0
	High	EGSIGGSGGSGGGGGGGLKPSITK	1	3	1	309270931		0	4.06399e+07	0	9.759e-11	47.41	0.00252901	3	1973.99	1.57811	28.3922	0
	High	GKEEVASALVHILQSTGK	1	3	1	309270931		0	1.67843e+07	0	1.98e-07	44.51	0.0014921	4	1867.03	-1.09983	63.3101	1
	High	AGYVGLVTVPVATLAGR	1	3	1	309270931		0	1.72345e+07	0	1.505e-07	42.53	0.00154696	2	1643.95	-0.938333	66.0517	0
	High	LSQMGVTTDGVPAQQLR	2	3	1	309270931		0	2.12787e+07	0	0.001275	40.36	0.010148	2	1800.93	-0.370897	46.713	0
	High	TVAWVSNMPHLSADIESAHIER	1	3	1	309270931		0	1.35356e+07	0	1.408e-10	40.27	0.0173661	4	2463.21	-0.988077	61.773	0
	High	VKEYEEEIHSLK	2	3	1	309270931		0	1.13362e+07	0	0.0002552	37.69	0.0187663	3	1503.77	-0.233696	30.9834	1
	High	EYEEEIHSLK	1	3	1	309270931		0	1508372	0	0.0001698	33.72	0.0429503	2	1276.61	0.499348	31.222	0
	High	LMLVEEELRR	2	3	1	309270931		0	3.3121e+07	0	0.0007336	29.51	0.0787525	3	1287.71	-0.823858	50.2067	1
	High	DLFYVSRPPLAR	3	3	1	309270931		0	5.25085e+07	0	4.057e-05	29.08	0.0740333	3	1433.79	-0.304345	57.4019	0
	High	QYSMEAAPAAPFRPSQGFLSR	1	3	1	309270931		0	4.8067e+06	0	1.58e-06	24.21	0.69225	3	2311.13	0.113902	59.2557	0
	High	QLPPLGPTNPR	2	1	1	309270931		0	8.55097e+06	0.001	0.006077	33.15	0.0256127	2	1189.67	-1.41169	38.7622	0
	High	ELSTLHALLWEVLPQLSK	1	3	1	309270931		0	8.18007e+06	0.001	0.008403	5.35	7.00182	3	2077.17	0.437551	72.8642	0
	High	LLSQEEQTSK	1	3	1	309270931		0	1.71342e+07	0.005	0.05135	14.95	3.01496	2	1162.59	-0.448376	14.6912	0
	High	GGEPPGDTFAPFHGYSK	1	3	1	309270931		0	0	0.008	0.07465	13.45	7.59118	3	1763.8	-0.962089	46.5961	0
110626031	KH domain-containing, RNA-binding, signal transduction-associated protein 1 [Mus musculus]	567.149	33.86	5	14	14	40	1.03775e+09	443	48.3404	8.71924
	A4	Sequence	# PSMs	# Proteins	# Protein Groups	Protein Group Accessions	Modifications	ΔCn	Area	q-Value	PEP	IonScore	Exp Value	Charge	MH+ [Da]	ΔM [ppm]	RT [min]	# Missed Cleavages
	High	KDDEENYLDLFSHK	7	1	1	110626031		0	1.09506e+09	0	1.554e-13	107.89	2.73905e-09	2	1752.81	-0.161298	57.3182	1
	High	DPSGAHPSVR	2	1	1	110626031		0	5.6428e+08	0	7.607e-07	76.75	1.76476e-06	3	1022.5	-1.30671	8.404	0
	High	DSLDPSFTHAMQLLSVEIEK	2	1	1	110626031		0	1109163872	0	1.796e-12	52.51	0.00100933	3	2260.12	0.671166	70.8618	0
	High	YLPELMAEKDSLDPSFTHAMQLLSVEIEK	2	1	1	110626031		0	3.95802e+08	0	3.688e-15	49.59	0.00207108	3	3334.66	-0.267274	71.5325	1
	High	ILGPQGNTIKR	2	1	1	110626031		0	5.08904e+07	0	4.436e-08	47.73	0.000251296	3	1196.71	-0.0837004	23.3931	1
	High	DSLDPSFTHAmQLLSVEIEK	3	1	1	110626031	M11(Oxidation)	0	45184850	0	4.024e-11	45.25	0.00544385	3	2276.11	1.10388	65.549	0
	High	ILGPQGNTIK	3	1	1	110626031		0	855056039	0	0.00152	44.37	0.000718394	2	1040.61	0.693825	30.862	0
	High	YLPELMAEK	2	3	1	110626031		0	9.09033e+08	0	0.001415	41.19	0.00664905	2	1093.56	0.447194	52.1676	0
	High	GAAPPPPPVPR	3	1	1	110626031		0	2.23304e+07	0	0.002897	37.39	0.00605533	2	1055.6	-0.167106	30.0262	0
	High	YLPELmAEKDSLDPSFTHAMQLLSVEIEK	3	1	1	110626031	M6(Oxidation)	0	5.46781e+07	0	1.925e-09	29.78	0.209603	4	3350.65	-0.118589	70.3332	1
	High	VLIPVKQYPK	2	2	1	110626031		0	5.10552e+07	0	0.0002948	27.82	0.0206495	3	1184.74	-1.05089	37.0149	1
	High	ASPATQPPPLLPPSTPGPDATVVGSAPTPLLPPSATAAVK	2	1	1	110626031		0	98575597	0	1.993e-09	26.9	0.0896323	4	3769.05	1.23055	65.6986	0
	High	GAYREHPYGR	1	1	1	110626031		0	8.25803e+06	0	0.003934	25.7	0.273595	3	1205.58	-1.39472	8.65308	1
	High	VLIPVKQYPKFNFVGK	1	2	1	110626031		0	6.12958e+06	0	0.002502	20.54	0.0838926	4	1877.1	-0.299689	58.6336	2
	High	GVPPPPTVR	2	1	1	110626031		0	1.34283e+08	0.001	0.008118	37.5	0.00616174	2	919.536	-0.501601	27.7648	0
	High	YLPELmAEK	2	3	1	110626031	M6(Oxidation)	0	1.61655e+08	0.001	0.007563	28.75	0.133886	2	1109.55	-0.0371331	41.8568	0
	High	VLIPVK	1	5	1	110626031		0	0	0.009	0.0791	46.33	2.32258e-05	2	668.47	-0.538382	36.8097	0
7106439	tubulin beta-5 chain [Mus musculus]	563.319	44.37	2	2	15	26	1.25872e+08	444	49.639	4.89404
	A4	Sequence	# PSMs	# Proteins	# Protein Groups	Protein Group Accessions	Modifications	ΔCn	Area	q-Value	PEP	IonScore	Exp Value	Charge	MH+ [Da]	ΔM [ppm]	RT [min]	# Missed Cleavages
	High	GHYTEGAELVDSVLDVVR	2	6	5	27754056;21746161;33859488;7106439;12963615		0	1.56298e+08	0	6.797e-23	110.58	1.25341e-09	2	1958.98	0.050992	68.325	0
	High	KLAVNMVPFPR	1	8	6	27754056;21746161;33859488;31981939;7106439;12963615		0	1.28044e+07	0	0.0001725	74.79	1.82542e-06	2	1271.73	-1.77154	55.6116	1
	High	IMNTFSVVPSPK	2	4	3	31981939;7106439;12963615		0	3.39496e+07	0	2.862e-09	68.67	1.02688e-05	2	1319.7	-0.311527	54.8214	0
	High	ISEQFTAMFR	1	6	5	21746161;33859488;31981939;7106439;12963615		0	4.64813e+07	0	0.0001019	61.28	6.91856e-05	2	1229.6	-0.550954	61.0918	0
	High	LAVNMVPFPR	1	8	6	27754056;21746161;33859488;31981939;7106439;12963615		0	111215014	0	8.468e-07	57.61	0.000151881	2	1143.63	-0.476235	61.1795	0
	High	LHFFMPGFAPLTSR	2	5	4	21746161;33859488;31981939;7106439		0	1.07086e+08	0	2.246e-08	55.98	0.000265596	3	1620.84	0.034042	66.678	0
	High	YLTVAAVFR	1	3	2	31981939;7106439		0	2.21869e+07	0	3.575e-06	55.5	6.65138e-05	2	1039.59	-0.800635	62.08	0
	High	MAVTFIGNSTAIQELFKR	1	1	1	7106439		0	5.03308e+06	0	7.411e-07	52.83	0.000386726	3	2026.08	1.57854	67.9036	1
	High	MAVTFIGNSTAIQELFK	1	1	1	7106439		0	3.2668e+06	0	1.908e-06	45.8	0.00255004	2	1869.98	0.63224	70.7498	0
	High	FPGQLNADLR	4	8	6	27754056;21746161;33859488;31981939;7106439;12963615		0	8.33736e+06	0	0.001885	44.27	0.00331649	2	1130.59	-0.501629	47.1571	0
	High	NSSYFVEWIPNNVK	2	7	6	27754056;21746161;33859488;31981939;7106439;12963615		0	110103454	0	4.555e-09	36.56	0.0311439	2	1696.83	0.0318896	65.1522	0
	High	AILVDLEPGTmDSVR	1	4	4	21746161;33859488;7106439;12963615	M11(Oxidation)	0	1.88119e+07	0	0.002187	28.74	0.149699	2	1631.83	0.438978	58.2612	0
	High	AILVDLEPGTMDSVR	1	4	4	21746161;33859488;7106439;12963615		0	9.8694e+06	0	0.0001331	23.32	0.489331	3	1615.84	0.838696	62.5204	0
	High	EAESCDCLQGFQLTHSLGGGTGSGMGTLLISK	1	3	2	31981939;7106439		0	4781363	0	1.144e-07	21.64	2.17403	3	3197.49	-0.920992	65.6853	0
	High	LHFFmPGFAPLTSR	1	5	4	21746161;33859488;31981939;7106439	M5(Oxidation)	0	1.31913e+07	0.001	0.01101	37.66	0.0219901	2	1636.83	2.36547	62.8071	0
	High	LAVNmVPFPR	2	8	6	27754056;21746161;33859488;31981939;7106439;12963615	M5(Oxidation)	0	2.15346e+07	0.001	0.008355	33.39	0.0416451	2	1159.63	0.231022	53.6846	0
	High	SGPFGQIFRPDNFVFGQSGAGNNWAK	1	5	4	21746161;33859488;31981939;7106439		0	0	0.002	0.02481	28.88	0.349109	3	2798.31	-12.8803	67.2318	0
	High	IREEYPDR	1	6	4	27754056;21746161;33859488;7106439		0	1.76925e+07	0.004	0.04211	27.35	0.147814	3	1077.53	-0.630981	14.0328	1
125628629	eukaryotic translation initiation factor 3 subunit D [Mus musculus]	562.802	30.29	1	15	15	23	1.27737e+08	548	63.9484	6.04932
	A4	Sequence	# PSMs	# Proteins	# Protein Groups	Protein Group Accessions	Modifications	ΔCn	Area	q-Value	PEP	IonScore	Exp Value	Charge	MH+ [Da]	ΔM [ppm]	RT [min]	# Missed Cleavages
	High	VADWTGATYQDKR	1	1	1	125628629		0	7.73409e+06	0	2.609e-06	72.13	8.4535e-06	2	1510.73	-0.3895	31.1598	1
	High	VADWTGATYQDK	1	1	1	125628629		0	8.28174e+07	0	8.134e-08	70.68	1.04318e-05	2	1354.63	0.320321	36.6302	0
	High	IFHTVTTTDDPVIR	4	1	1	125628629		0	179520485	0	9.948e-06	67.59	1.43177e-05	2	1614.85	-0.0637577	42.1954	0
	High	SVYSWDIVVQR	1	1	1	125628629		0	5.71047e+07	0	5.321e-05	66.44	2.20177e-05	2	1351.7	0.606823	61.6621	0
	High	SDWEVKEEMDFPQLMK	2	1	1	125628629		0	1.2097e+07	0	2.89e-06	61.23	0.000151537	2	2011.92	1.40484	63.3577	1
	High	TLNEWDSR	1	1	1	125628629		0	3.6865e+07	0	0.003494	59.17	8.11101e-05	2	1020.47	-0.783806	31.747	0
	High	DNSDFDLLTVSETANEPPQDEGNSFNSPR	1	1	1	125628629		0	1.65674e+07	0	8.312e-14	58.72	0.000488901	3	3195.4	0.730047	63.8991	0
	High	NMVQFNLQTLPK	1	1	1	125628629		0	7.35161e+07	0	3.722e-07	56.54	0.000193649	2	1432.76	0.42952	61.8786	0
	High	LGDDIDLIVR	1	1	1	125628629		0	5.53177e+07	0	3.444e-06	52.35	0.000324814	2	1128.62	-1.25993	59.6095	0
	High	YLILKDPNK	2	1	1	125628629		0	3.02688e+07	0	0.002526	50.94	0.000277453	2	1103.64	-1.03141	33.0106	1
	High	GAVIATELK	2	1	1	125628629		0	1.20873e+08	0	0.001205	40.97	0.00631869	2	901.535	-0.513155	34.5154	0
	High	DMPYQPFSK	2	1	1	125628629		0	77235691	0	0.001446	34.19	0.0356678	2	1112.51	-0.371477	46.6934	0
	High	YNFPNPNPFVEDDmDKNEIASVAYR	1	1	1	125628629	M14(Oxidation)	0	15354618	0	2.702e-06	22.51	1.81976	3	2961.33	-1.27536	62.7657	1
	High	NmVQFNLQTLPK	1	1	1	125628629	M2(Oxidation)	0	3.28107e+07	0.001	0.007236	38.65	0.0126292	2	1448.76	-0.109732	58.0774	0
	High	IFHTVTTTDDPVIRK	1	1	1	125628629		0	5.78851e+06	0.002	0.02262	17.87	1.13579	3	1742.94	-0.556642	34.9395	1
	High	EEMDFPQLMK	1	1	1	125628629		0	1.24145e+07	0.003	0.0328	20.07	1.00074	2	1267.57	0.055632	60.7699	0
6755901	tubulin alpha-1A chain [Mus musculus]	561.495	36.14	3	6	14	26	1.63781e+08	451	50.1036	5.05908
	A4	Sequence	# PSMs	# Proteins	# Protein Groups	Protein Group Accessions	Modifications	ΔCn	Area	q-Value	PEP	IonScore	Exp Value	Charge	MH+ [Da]	ΔM [ppm]	RT [min]	# Missed Cleavages
	High	AVFVDLEPTVIDEVR	2	4	1	6755901		0	1.48576e+08	0	2.027e-14	80.22	8.14668e-07	2	1701.91	-0.251596	66.3331	0
	High	LIGQIVSSITASLR	3	2	1	6755901		0	1.91478e+07	0	5.73e-08	69.78	1.79885e-06	2	1457.87	0.354575	70.6263	0
	High	EDAANNYAR	1	7	2	6678467;6755901		0	2.24463e+07	0	3.779e-05	69.58	4.99548e-06	2	1023.45	-0.744067	10.5021	0
	High	TIGGGDDSFNTFFSETGAGK	1	4	1	6755901		0	6.4117e+06	0	3.029e-07	64.84	6.56355e-05	3	2007.89	0.739649	63.6066	0
	High	IHFPLATYAPVISAEK	4	6	2	6678467;6755901		0	1.73345e+08	0	1.163e-07	64.47	1.93999e-05	2	1756.97	1.18291	62.9197	0
	High	DVNAAIATIK	1	5	1	6755901		0	1.48874e+08	0	0.0003238	58.9	0.000111305	2	1015.58	-1.43906	42.7258	0
	High	EIIDLVLDR	1	3	1	6755901		0	7.05817e+07	0	0.00483	46.28	0.00123287	2	1085.62	0.115654	64.0016	0
	High	GHYTIGKEIIDLVLDR	1	3	1	6755901		0	7.6086e+06	0	1.267e-08	42.52	0.0030031	3	1842.01	0.301895	67.7287	1
	High	LDHKFDLMYAK	1	8	2	6678467;6755901		0	3.30631e+07	0	9.836e-05	40.32	0.0103719	3	1380.7	-0.418556	41.7084	1
	High	QLFHPEQLITGK	3	7	2	6678467;6755901		0	1.19932e+08	0	0.0002272	38.25	0.00697246	3	1410.77	-0.439959	54.445	0
	High	QLFHPEQLITGKEDAANNYAR	2	7	2	6678467;6755901		0	2.9585e+07	0	1.934e-07	37.89	0.0259763	4	2415.21	-0.00844597	52.3437	1
	High	VGINYQPPTVVPGGDLAK	3	7	2	6678467;6755901		0	1.69124e+08	0	9.115e-06	37.82	0.0115968	2	1824.98	-1.53299	58.4315	0
	High	NLDIERPTYTNLNR	2	6	2	6678467;6755901		0	1.07588e+08	0	9.197e-08	35.9	0.0291868	3	1718.88	0.196701	43.8076	0
	High	LSVDYGKK	1	6	2	6678467;6755901		0	0	0.004	0.0459	32.39	0.0243107	2	909.503	-1.37121	18.1718	1
31981939	tubulin beta-4A chain [Mus musculus]	559.308	48.65	1	5	16	28	1.09468e+08	444	49.5539	4.88135
	A4	Sequence	# PSMs	# Proteins	# Protein Groups	Protein Group Accessions	Modifications	ΔCn	Area	q-Value	PEP	IonScore	Exp Value	Charge	MH+ [Da]	ΔM [ppm]	RT [min]	# Missed Cleavages
	High	KLAVNMVPFPR	1	8	6	27754056;21746161;33859488;31981939;7106439;12963615		0	1.28044e+07	0	0.0001725	74.79	1.82542e-06	2	1271.73	-1.77154	55.6116	1
	High	IMNTFSVVPSPK	2	4	3	31981939;7106439;12963615		0	3.39496e+07	0	2.862e-09	68.67	1.02688e-05	2	1319.7	-0.311527	54.8214	0
	High	mAATFIGNSTAIQELFK	2	1	1	31981939	M1(Oxidation)	0	2.59362e+07	0	6.625e-15	68.06	2.04147e-05	2	1857.94	-0.607669	69.2864	0
	High	GHYTEGAELVDAVLDVVR	2	1	1	31981939		0	4.71258e+07	0	4.918e-08	66.07	3.30717e-05	2	1942.98	-2.69393	70.8906	0
	High	ISEQFTAMFR	1	6	5	21746161;33859488;31981939;7106439;12963615		0	4.64813e+07	0	0.0001019	61.28	6.91856e-05	2	1229.6	-0.550954	61.0918	0
	High	LAVNMVPFPR	1	8	6	27754056;21746161;33859488;31981939;7106439;12963615		0	111215014	0	8.468e-07	57.61	0.000151881	2	1143.63	-0.476235	61.1795	0
	High	LHFFMPGFAPLTSR	2	5	4	21746161;33859488;31981939;7106439		0	1.07086e+08	0	2.246e-08	55.98	0.000265596	3	1620.84	0.034042	66.678	0
	High	YLTVAAVFR	1	3	2	31981939;7106439		0	2.21869e+07	0	3.575e-06	55.5	6.65138e-05	2	1039.59	-0.800635	62.08	0
	High	mAATFIGNSTAIQELFKR	1	1	1	31981939	M1(Oxidation)	0	1.0846e+07	0	1.694e-08	46.23	0.00252764	3	2014.04	0.379775	66.4718	1
	High	FPGQLNADLR	4	8	6	27754056;21746161;33859488;31981939;7106439;12963615		0	8.33736e+06	0	0.001885	44.27	0.00331649	2	1130.59	-0.501629	47.1571	0
	High	ALTVPELTQQMFDAK	2	4	3	27754056;31981939;12963615		0	3.22176e+07	0	1.326e-06	43.66	0.00517278	2	1691.87	-0.224806	66.9101	0
	High	EVDEQMLSVQSK	1	1	1	31981939		0	0	0	0.004779	38.58	0.0144916	2	1392.66	-3.46385	38.5386	0
	High	AVLVDLEPGTMDSVR	1	2	1	31981939		0	3.2628e+07	0	0.0002292	37.01	0.0231714	2	1601.82	-0.654109	60.6341	0
	High	NSSYFVEWIPNNVK	2	7	6	27754056;21746161;33859488;31981939;7106439;12963615		0	110103454	0	4.555e-09	36.56	0.0311439	2	1696.83	0.0318896	65.1522	0
	High	EAESCDCLQGFQLTHSLGGGTGSGMGTLLISK	1	3	2	31981939;7106439		0	4781363	0	1.144e-07	21.64	2.17403	3	3197.49	-0.920992	65.6853	0
	High	LHFFmPGFAPLTSR	1	5	4	21746161;33859488;31981939;7106439	M5(Oxidation)	0	1.31913e+07	0.001	0.01101	37.66	0.0219901	2	1636.83	2.36547	62.8071	0
	High	LAVNmVPFPR	2	8	6	27754056;21746161;33859488;31981939;7106439;12963615	M5(Oxidation)	0	2.15346e+07	0.001	0.008355	33.39	0.0416451	2	1159.63	0.231022	53.6846	0
	High	SGPFGQIFRPDNFVFGQSGAGNNWAK	1	5	4	21746161;33859488;31981939;7106439		0	0	0.002	0.02481	28.88	0.349109	3	2798.31	-12.8803	67.2318	0
162417949	leucine-rich repeat flightless-interacting protein 1 isoform 1 [Mus musculus]	557.139	13.03	3	1	10	19	8.28951e+07	729	79.2012	4.81787
	A4	Sequence	# PSMs	# Proteins	# Protein Groups	Protein Group Accessions	Modifications	ΔCn	Area	q-Value	PEP	IonScore	Exp Value	Charge	MH+ [Da]	ΔM [ppm]	RT [min]	# Missed Cleavages
	High	NMPSLSAATLASLGGTSSR	2	3	3	162417952;6678722;162417949		0	42244463	0	4.192e-15	111	1.10809e-09	2	1820.91	-1.88774	63.1163	0
	High	DMLLELEEQLAESQR	2	3	3	162417952;6678722;162417949		0	6.11492e+06	0	1.499e-11	87.67	2.70524e-07	2	1803.88	0.564002	70.7372	0
	High	EIKDSLAEVEEK	2	1	1	162417949		0	1.40577e+07	0	1.274e-09	77.08	2.15473e-06	2	1389.71	-0.0722034	35.614	1
	High	HAHSILQFQFAEVK	4	3	3	162417952;6678722;162417949		0	1.48196e+08	0	8.591e-11	69.54	9.09952e-06	2	1654.87	-0.675109	56.6825	0
	High	NmPSLSAATLASLGGTSSR	1	3	3	162417952;6678722;162417949	M2(Oxidation)	0	0	0	1.865e-05	59.16	0.000181705	2	1836.91	0.298847	59.2756	0
	High	AMVSNAQLDNEK	2	5	3	162417952;6678722;162417949		0	58245077	0	2.381e-07	58.91	0.000150186	2	1319.63	-0.768174	26.8527	0
	High	ITKEELNALK	2	3	3	162417952;6678722;162417949		0	3.8689e+07	0	0.001038	51.95	0.000265198	2	1158.67	-0.861936	31.2938	1
	High	TNFMYQVDTLK	1	3	3	162417952;6678722;162417949		0	3.41207e+07	0	1.825e-06	48.87	0.00145998	2	1359.66	1.0341	58.2121	0
	High	EKHAHSILQFQFAEVK	1	3	3	162417952;6678722;162417949		0	1.85186e+07	0	0.001605	48.78	0.00115284	3	1912.01	-0.781186	52.3143	1
	High	DSLAEVEEK	1	3	3	162417952;6678722;162417949		0	22621815	0	0.003673	35.15	0.0204221	2	1019.49	0.221858	28.7845	0
	High	EELNALK	1	3	3	162417952;6678722;162417949		0	2.3665e+07	0.005	0.04958	37.21	0.0168245	2	816.445	-1.03032	26.1954	0
112983636	keratin, type I cytoskeletal 10 [Mus musculus]	537.951	13.73	13	8	10	18	7.64463e+08	561	57.0067	5.07178
	A4	Sequence	# PSMs	# Proteins	# Protein Groups	Protein Group Accessions	Modifications	ΔCn	Area	q-Value	PEP	IonScore	Exp Value	Charge	MH+ [Da]	ΔM [ppm]	RT [min]	# Missed Cleavages
	High	QSLEASLAETEGR	3	1	1	112983636		0	1.43807e+08	0	8.37e-12	101.1	8.791e-09	2	1390.68	-0.157936	45.3204	0
	High	QSVEADINGLR	2	2	1	112983636		0	5.19482e+08	0	6.83e-06	76.86	1.64232e-06	2	1201.62	0.231304	44.7334	0
	High	ALEESNYELEGK	1	1	1	112983636		0	611308623	0	1.407e-07	73.99	4.61472e-06	2	1381.65	-0.51588	35.6125	0
	High	VTmQNLNDR	2	6	3	21489935;226823220;112983636	M3(Oxidation)	0	1.68106e+08	0	0.0003223	72.35	4.81108e-06	2	1106.52	-0.891401	11.6339	0
	High	VTMQNLNDR	2	6	3	21489935;226823220;112983636		0	9.49735e+08	0	0.0004378	71.26	6.12003e-06	2	1090.53	-0.642131	27.249	0
	High	LENEIQTYR	2	1	1	112983636		0	2.90896e+08	0	0.000253	66.94	1.86017e-05	2	1165.58	-0.459157	31.4218	0
	High	SEITELRR	1	1	1	112983636		0	7.03424e+07	0	0.004843	42.28	0.00455502	3	1003.55	-0.96968	22.9018	1
	High	QSVEADINGLRR	1	2	1	112983636		0	9.26662e+07	0	0.001758	36.17	0.0183575	3	1357.72	-2.35635	39.1217	1
	High	LAADDFR	1	17	5	154090941;7106335;226823220;21489935;112983636		0	7.32344e+08	0.003	0.02725	48.1	0.000809257	2	807.399	-1.0677	30.8441	0
	High	SEITELR	1	1	1	112983636		0	3.11452e+08	0.003	0.0303	41.34	0.00577695	2	847.452	-0.430208	29.9564	0
	High	IKEWYEK	2	1	1	112983636		0	4.77798e+08	0.005	0.05672	36.44	0.0172169	2	995.518	-1.21654	28.2676	1
21746161	tubulin beta-2B chain [Mus musculus]	515.995	39.1	2	1	14	25	1.25872e+08	445	49.9209	4.89404
	A4	Sequence	# PSMs	# Proteins	# Protein Groups	Protein Group Accessions	Modifications	ΔCn	Area	q-Value	PEP	IonScore	Exp Value	Charge	MH+ [Da]	ΔM [ppm]	RT [min]	# Missed Cleavages
	High	GHYTEGAELVDSVLDVVR	2	6	5	27754056;21746161;33859488;7106439;12963615		0	1.56298e+08	0	6.797e-23	110.58	1.25341e-09	2	1958.98	0.050992	68.325	0
	High	KLAVNMVPFPR	1	8	6	27754056;21746161;33859488;31981939;7106439;12963615		0	1.28044e+07	0	0.0001725	74.79	1.82542e-06	2	1271.73	-1.77154	55.6116	1
	High	IMNTFSVMPSPK	2	3	3	27754056;21746161;33859488		0	2.10735e+07	0	1.916e-06	62.58	6.23848e-05	2	1351.68	0.573716	56.1147	0
	High	ISEQFTAMFR	1	6	5	21746161;33859488;31981939;7106439;12963615		0	4.64813e+07	0	0.0001019	61.28	6.91856e-05	2	1229.6	-0.550954	61.0918	0
	High	LAVNMVPFPR	1	8	6	27754056;21746161;33859488;31981939;7106439;12963615		0	111215014	0	8.468e-07	57.61	0.000151881	2	1143.63	-0.476235	61.1795	0
	High	YLTVAAIFR	1	2	2	21746161;33859488		0	3.10248e+07	0	6.79e-05	57.34	3.32103e-05	2	1053.61	-0.234416	65.6475	0
	High	LHFFMPGFAPLTSR	2	5	4	21746161;33859488;31981939;7106439		0	1.07086e+08	0	2.246e-08	55.98	0.000265596	3	1620.84	0.034042	66.678	0
	High	ALTVPELTQQMFDSK	1	2	2	21746161;33859488		0	3.63444e+07	0	1.04e-09	50.78	0.00111219	2	1707.86	-0.53024	66.3992	0
	High	INVYYNEATGNK	1	1	1	21746161		0	8.56431e+06	0	0.001008	50.26	0.00109353	2	1385.67	-0.262868	35.9471	0
	High	FPGQLNADLR	4	8	6	27754056;21746161;33859488;31981939;7106439;12963615		0	8.33736e+06	0	0.001885	44.27	0.00331649	2	1130.59	-0.501629	47.1571	0
	High	NSSYFVEWIPNNVK	2	7	6	27754056;21746161;33859488;31981939;7106439;12963615		0	110103454	0	4.555e-09	36.56	0.0311439	2	1696.83	0.0318896	65.1522	0
	High	AILVDLEPGTmDSVR	1	4	4	21746161;33859488;7106439;12963615	M11(Oxidation)	0	1.88119e+07	0	0.002187	28.74	0.149699	2	1631.83	0.438978	58.2612	0
	High	AILVDLEPGTMDSVR	1	4	4	21746161;33859488;7106439;12963615		0	9.8694e+06	0	0.0001331	23.32	0.489331	3	1615.84	0.838696	62.5204	0
	High	LHFFmPGFAPLTSR	1	5	4	21746161;33859488;31981939;7106439	M5(Oxidation)	0	1.31913e+07	0.001	0.01101	37.66	0.0219901	2	1636.83	2.36547	62.8071	0
	High	LAVNmVPFPR	2	8	6	27754056;21746161;33859488;31981939;7106439;12963615	M5(Oxidation)	0	2.15346e+07	0.001	0.008355	33.39	0.0416451	2	1159.63	0.231022	53.6846	0
	High	SGPFGQIFRPDNFVFGQSGAGNNWAK	1	5	4	21746161;33859488;31981939;7106439		0	0	0.002	0.02481	28.88	0.349109	3	2798.31	-12.8803	67.2318	0
	High	IREEYPDR	1	6	4	27754056;21746161;33859488;7106439		0	1.76925e+07	0.004	0.04211	27.35	0.147814	3	1077.53	-0.630981	14.0328	1
124486887	adenylate kinase isoenzyme 5 [Mus musculus]	512.397	31.67	1	15	15	26	1.19241e+08	562	63.283	5.2876
	A4	Sequence	# PSMs	# Proteins	# Protein Groups	Protein Group Accessions	Modifications	ΔCn	Area	q-Value	PEP	IonScore	Exp Value	Charge	MH+ [Da]	ΔM [ppm]	RT [min]	# Missed Cleavages
	High	LMQIPDEEGIVIDGFPR	3	1	1	124486887		0	3.1104e+07	0	4.474e-16	111.54	8.17546e-10	2	1928.98	0.287378	66.982	0
	High	YGFQYISVGELLR	2	1	1	124486887		0	6.74522e+07	0	2.025e-13	64	3.9751e-05	2	1544.81	0.182194	69.0921	0
	High	IILVIGGPGSGK	2	1	1	124486887		0	1.80605e+08	0	2.781e-08	62.93	3.84545e-06	2	1110.69	-0.249836	53.6429	0
	High	YGFTHLSTGELLR	2	1	1	124486887		0	6.79676e+07	0	9.198e-09	52.91	0.000537266	3	1493.77	-1.59213	56.9714	0
	High	ASIPVVTYYER	3	1	1	124486887		0	8.0746e+07	0	1.021e-05	46.24	0.00173866	2	1297.68	-0.622077	54.331	0
	High	NVMPENSNFPYR	1	1	1	124486887		0	5.83923e+07	0	1.076e-05	39.03	0.0175599	2	1467.67	-0.967143	46.3596	0
	High	IIFLMGGPGSGK	1	1	1	124486887		0	5.95187e+07	0	2.052e-06	38.84	0.00884278	2	1176.64	-0.866034	60.6507	0
	High	GDLVPSGVVLELLK	1	1	1	124486887		0	9.63729e+07	0	5.618e-06	32.16	0.00881796	2	1438.85	-0.530717	70.8766	0
	High	AEQQGRPDDNLK	1	1	1	124486887		0	6.51115e+06	0	9.932e-05	24.76	0.387833	3	1370.66	-0.907805	9.55438	0
	High	IITNGELAPQETTITEIK	2	1	1	124486887		0	3.19208e+07	0	0.0001267	20.07	0.617959	3	1971.06	-0.435034	56.8131	0
	High	RLEAYHR	1	1	1	124486887		0	1.55628e+07	0.001	0.01392	41.3	0.00561543	3	944.505	-0.736951	8.13836	1
	High	TLPPLNGGQSR	1	1	1	124486887		0	4.55298e+06	0.001	0.009542	28.32	0.0662541	2	1139.62	0.487768	30.2733	0
	High	WDTFVSQEK	1	1	1	124486887		0	2.66124e+07	0.001	0.007374	25.12	0.35452	2	1139.54	-0.446514	42.4168	0
	High	QNAAPLVK	2	1	1	124486887		0	3.14795e+07	0.003	0.03392	47.66	0.0003745	2	840.493	-1.08843	17.4272	0
	High	GFLIDGYPR	1	1	1	124486887		0	3.95919e+07	0.005	0.05203	27.9	0.120257	2	1037.54	-0.304572	57.2248	0
	High	IIFLmGGPGSGK	1	1	1	124486887	M5(Oxidation)	0	5.28066e+06	0.006	0.05853	20.75	0.579301	2	1192.64	0.031582	52.5315	0
	High	NVmPENSNFPYR	1	1	1	124486887	M3(Oxidation)	0	3.00388e+06	0.008	0.07345	12.02	7.93866	2	1483.66	-0.573611	38.5403	0
33859488	tubulin beta-2A chain [Mus musculus]	510.618	39.1	2	1	14	25	1.25872e+08	445	49.875	4.89404
	A4	Sequence	# PSMs	# Proteins	# Protein Groups	Protein Group Accessions	Modifications	ΔCn	Area	q-Value	PEP	IonScore	Exp Value	Charge	MH+ [Da]	ΔM [ppm]	RT [min]	# Missed Cleavages
	High	GHYTEGAELVDSVLDVVR	2	6	5	27754056;21746161;33859488;7106439;12963615		0	1.56298e+08	0	6.797e-23	110.58	1.25341e-09	2	1958.98	0.050992	68.325	0
	High	KLAVNMVPFPR	1	8	6	27754056;21746161;33859488;31981939;7106439;12963615		0	1.28044e+07	0	0.0001725	74.79	1.82542e-06	2	1271.73	-1.77154	55.6116	1
	High	IMNTFSVMPSPK	2	3	3	27754056;21746161;33859488		0	2.10735e+07	0	1.916e-06	62.58	6.23848e-05	2	1351.68	0.573716	56.1147	0
	High	ISEQFTAMFR	1	6	5	21746161;33859488;31981939;7106439;12963615		0	4.64813e+07	0	0.0001019	61.28	6.91856e-05	2	1229.6	-0.550954	61.0918	0
	High	LAVNMVPFPR	1	8	6	27754056;21746161;33859488;31981939;7106439;12963615		0	111215014	0	8.468e-07	57.61	0.000151881	2	1143.63	-0.476235	61.1795	0
	High	YLTVAAIFR	1	2	2	21746161;33859488		0	3.10248e+07	0	6.79e-05	57.34	3.32103e-05	2	1053.61	-0.234416	65.6475	0
	High	LHFFMPGFAPLTSR	2	5	4	21746161;33859488;31981939;7106439		0	1.07086e+08	0	2.246e-08	55.98	0.000265596	3	1620.84	0.034042	66.678	0
	High	ALTVPELTQQMFDSK	1	2	2	21746161;33859488		0	3.63444e+07	0	1.04e-09	50.78	0.00111219	2	1707.86	-0.53024	66.3992	0
	High	INVYYNEAAGNK	1	1	1	33859488		0	3.48858e+07	0	4.82e-06	47.74	0.00188964	2	1355.66	-1.21348	35.0992	0
	High	FPGQLNADLR	4	8	6	27754056;21746161;33859488;31981939;7106439;12963615		0	8.33736e+06	0	0.001885	44.27	0.00331649	2	1130.59	-0.501629	47.1571	0
	High	NSSYFVEWIPNNVK	2	7	6	27754056;21746161;33859488;31981939;7106439;12963615		0	110103454	0	4.555e-09	36.56	0.0311439	2	1696.83	0.0318896	65.1522	0
	High	AILVDLEPGTmDSVR	1	4	4	21746161;33859488;7106439;12963615	M11(Oxidation)	0	1.88119e+07	0	0.002187	28.74	0.149699	2	1631.83	0.438978	58.2612	0
	High	AILVDLEPGTMDSVR	1	4	4	21746161;33859488;7106439;12963615		0	9.8694e+06	0	0.0001331	23.32	0.489331	3	1615.84	0.838696	62.5204	0
	High	LHFFmPGFAPLTSR	1	5	4	21746161;33859488;31981939;7106439	M5(Oxidation)	0	1.31913e+07	0.001	0.01101	37.66	0.0219901	2	1636.83	2.36547	62.8071	0
	High	LAVNmVPFPR	2	8	6	27754056;21746161;33859488;31981939;7106439;12963615	M5(Oxidation)	0	2.15346e+07	0.001	0.008355	33.39	0.0416451	2	1159.63	0.231022	53.6846	0
	High	SGPFGQIFRPDNFVFGQSGAGNNWAK	1	5	4	21746161;33859488;31981939;7106439		0	0	0.002	0.02481	28.88	0.349109	3	2798.31	-12.8803	67.2318	0
	High	IREEYPDR	1	6	4	27754056;21746161;33859488;7106439		0	1.76925e+07	0.004	0.04211	27.35	0.147814	3	1077.53	-0.630981	14.0328	1
13384620	heterogeneous nuclear ribonucleoprotein K [Mus musculus]	508.774	35.64	1	12	12	27	8.17696e+07	463	50.9444	5.5415
	A4	Sequence	# PSMs	# Proteins	# Protein Groups	Protein Group Accessions	Modifications	ΔCn	Area	q-Value	PEP	IonScore	Exp Value	Charge	MH+ [Da]	ΔM [ppm]	RT [min]	# Missed Cleavages
	High	IITITGTQDQIQNAQYLLQNSVK	2	1	1	13384620		0	107074192	0	2.318e-14	87.81	9.26403e-08	2	2589.39	-0.136808	66.9182	0
	High	IDEPLEGSEDR	2	1	1	13384620		0	2.96508e+07	0	2.104e-05	63.97	4.08684e-05	2	1259.57	-0.639066	30.3382	0
	High	LLIHQSLAGGIIGVK	2	1	1	13384620		0	45862348	0	1.903e-08	57.62	6.48681e-06	3	1518.93	-2.02339	58.3863	0
	High	IILDLISESPIK	1	1	1	13384620		0	5.77856e+07	0	0.0006323	53.58	7.78392e-05	2	1340.81	2.659	66.8362	0
	High	TDYNASVSVPDSSGPER	1	1	1	13384620		0	2.66716e+07	0	1.042e-06	53.02	0.000783997	2	1780.8	0.0158428	36.3514	0
	High	NLPLPPPPPPR	10	1	1	13384620		0	1.75869e+07	0	0.001949	49.39	0.000222104	2	1194.7	-0.640582	45.8927	0
	High	RPAEDMEEEQAFK	1	1	1	13384620		0	1.47336e+07	0	0.003962	47.3	0.00255385	3	1579.71	0.342899	30.4862	0
	High	GSYGDLGGPIITTQVTIPK	1	1	1	13384620		0	61755251	0	1.243e-06	38.77	0.00968998	2	1917.03	-1.44724	62.6626	0
	High	DLAGSIIGK	1	1	1	13384620		0	7.10669e+07	0	0.004091	37.83	0.0175612	2	873.503	-0.682004	46.4608	0
	High	VVLIGGKPDR	4	1	1	13384620		0	6.71678e+07	0	0.0006664	34.77	0.00351765	3	1053.64	-1.03949	26.3728	0
	High	DYDDMSPR	1	1	1	13384620		0	8.39286e+06	0.002	0.01771	30.77	0.0289366	2	998.388	-0.200431	24.4377	0
	High	ILSISADIETIGEILKK	1	1	1	13384620		0	2.62057e+07	0.008	0.07247	18.67	0.151452	3	1843.08	-1.24853	72.2406	1
257796245	dihydrolipoyllysine-residue acetyltransferase component of pyruvate dehydrogenase complex, mitochondrial [Mus musculus]	503.171	24.61	1	11	11	19	1.50336e+08	642	67.8987	8.57275
	A4	Sequence	# PSMs	# Proteins	# Protein Groups	Protein Group Accessions	Modifications	ΔCn	Area	q-Value	PEP	IonScore	Exp Value	Charge	MH+ [Da]	ΔM [ppm]	RT [min]	# Missed Cleavages
	High	GLETIASDVVSLASK	2	1	1	257796245		0	1.34529e+08	0	6.302e-12	101.97	4.42826e-09	2	1489.81	-0.117301	69.1351	0
	High	VPEANSSWMDTVIR	1	1	1	257796245		0	36526853	0	4.718e-14	84.39	4.84007e-07	2	1604.77	-0.881642	61.5083	0
	High	AAPAAAAAMAPPGPR	2	1	1	257796245		0	1.23683e+08	0	1.534e-08	67.68	1.51671e-05	2	1319.69	-0.708819	34.8204	0
	High	AAPAAAAAmAPPGPR	2	1	1	257796245	M9(Oxidation)	0	3.02834e+07	0	8.381e-13	65.1	2.82762e-05	2	1335.69	0.913308	24.5802	0
	High	DIDSFVPSK	1	1	1	257796245		0	8.11798e+07	0	0.0003989	58.83	9.37374e-05	2	1007.5	-0.0696822	45.1342	0
	High	VPLPSLSPTMQAGTIAR	2	1	1	257796245		0	7.52883e+07	0	4.684e-05	48.94	0.000661195	3	1738.95	-0.134498	60.468	0
	High	VAPAPAGVFTDIPISNIR	2	1	1	257796245		0	1.10093e+08	0	1.487e-10	47.91	0.000671503	2	1838.02	1.51454	65.8944	0
	High	LQPHEFQGGTFTISNLGMFGIK	1	1	1	257796245		0	5.92529e+07	0	5.017e-10	47.46	0.00257185	3	2422.22	0.56096	67.5549	0
	High	VVDGAVGAQWLAEFKK	1	1	1	257796245		0	2.6809e+07	0	2.85e-10	45.32	0.00223261	3	1717.93	0.461255	62.7795	1
	High	LQPHEFQGGTFTISNLGmFGIK	1	1	1	257796245	M18(Oxidation)	0	2.04574e+07	0	3.777e-05	27.16	0.307502	3	2438.22	-0.386136	65.4066	0
	High	ILVPEGTR	1	1	1	257796245		0	1.92796e+08	0.001	0.009337	54.76	6.83429e-05	2	884.52	-0.38482	31.0913	0
	High	VFVSPLAK	1	1	1	257796245		0	98586429	0.003	0.0308	25.86	0.0954658	2	860.524	-0.314954	42.7677	0
	High	LIPADNEK	2	1	1	257796245		0	3.0465e+07	0.004	0.04142	30.85	0.0291074	2	899.482	-1.21844	16.3207	0
41281824	synaptotagmin-7 beta isoform [Mus musculus]	501.748	37.14	2	2	13	20	1.17623e+08	447	50.6392	9.11475
	A4	Sequence	# PSMs	# Proteins	# Protein Groups	Protein Group Accessions	Modifications	ΔCn	Area	q-Value	PEP	IonScore	Exp Value	Charge	MH+ [Da]	ΔM [ppm]	RT [min]	# Missed Cleavages
	High	NLNPIFNESFAFDIPTEK	2	3	2	160948571;41281824		0	5.0922e+07	0	4.034e-10	90.52	1.41191e-07	2	2096.03	0.536378	69.0954	0
	High	EFILNISPYAPYGDPR	2	1	1	41281824		0	8.10969e+07	0	6.516e-07	81.91	9.04414e-07	2	1851.93	0.932858	66.548	0
	High	VLYLQVLDYDR	1	3	2	160948571;41281824		0	1.2362e+08	0	1.304e-08	79.53	7.05348e-07	2	1396.75	0.864375	65.5511	0
	High	NDPIGEVSIPLNK	2	3	2	160948571;41281824		0	1.45129e+08	0	1.842e-07	79.06	8.87161e-07	2	1395.75	-0.641563	56.9634	0
	High	AMDIGGTSDPYVK	2	3	2	160948571;41281824		0	7.8546e+07	0	3.804e-08	52.41	0.000689514	2	1353.64	-0.101744	42.0951	0
	High	DFSGTSDPFVK	2	3	2	160948571;41281824		0	8.41193e+07	0	1.34e-05	51.74	0.000657157	2	1199.56	0.88054	48.9264	0
	High	LRETTIIITVMDKDK	1	3	2	160948571;41281824		0	1.79899e+07	0	0.0003969	44.67	0.00127265	3	1775.99	0.0598151	54.8956	2
	High	IYLLPDK	1	3	2	160948571;41281824		0	3.84246e+06	0	0.003773	41.2	0.00252227	2	861.508	0.120689	48.7892	0
	High	AVNTAPVPGQTPHDESDR	2	3	2	160948571;41281824		0	2.82897e+07	0	6.409e-07	39.68	0.0186228	3	1890.89	0.165018	22.2438	0
	High	NSLETVGTPDSGR	1	3	2	160948571;41281824		0	1.41676e+07	0	0.0004474	36.86	0.0232645	2	1332.64	-0.897707	28.1726	0
	High	AINDLDRDFWNNNESTVQQK	1	1	1	41281824		0	1.61839e+07	0	0.0009838	17.81	3.84801	3	2407.12	-1.08066	55.1071	1
	High	AVNTAPVPGQTPHDESDRR	2	3	2	160948571;41281824		0	2.27315e+07	0	0.0001969	14.52	5.88756	4	2046.99	-0.949911	18.2747	1
	High	QPVAQWHQLK	1	3	2	160948571;41281824		0	1.94964e+07	0.001	0.007912	39.08	0.00957859	2	1234.67	-0.531859	31.2477	0
54607098	succinate dehydrogenase [ubiquinone] flavoprotein subunit, mitochondrial precursor [Mus musculus]	470.981	22.29	1	12	12	22	1.06403e+08	664	72.5392	7.37158
	A4	Sequence	# PSMs	# Proteins	# Protein Groups	Protein Group Accessions	Modifications	ΔCn	Area	q-Value	PEP	IonScore	Exp Value	Charge	MH+ [Da]	ΔM [ppm]	RT [min]	# Missed Cleavages
	High	ANAGEESVMNLDK	1	1	1	54607098		0	41280449	0	3.486e-11	93.58	5.04091e-08	2	1377.63	-1.61962	39.1204	0
	High	VSDAISTQYPVVDHEFDAVVVGAGGAGLR	1	1	1	54607098		0	9.10496e+07	0	2.775e-14	73.93	6.33768e-06	3	2929.47	1.38879	65.5719	0
	High	TGHSLLHTLYGR	4	1	1	54607098		0	8.79496e+07	0	3.379e-07	52.16	0.000378868	2	1354.72	-0.314258	37.7805	0
	High	NTVIATGGYGR	2	1	1	54607098		0	1.03581e+08	0	0.0005896	49.5	0.000824123	2	1108.58	0.918135	29.605	0
	High	SmQNHAAVFR	2	1	1	54607098	M2(Oxidation)	0	1.22552e+07	0	0.002867	44.94	0.00289366	3	1176.56	-1.56548	14.6249	0
	High	ISQLYGDLK	1	1	1	54607098		0	7.68927e+07	0	0.0009794	39.87	0.00528073	2	1036.57	-0.060738	41.4401	0
	High	KPFGEHWR	3	1	1	54607098		0	7.86805e+07	0	2.517e-06	38.06	0.00857386	3	1056.54	-0.725061	22.0348	0
	High	SMQNHAAVFR	2	1	1	54607098		0	4.91896e+07	0	0.0006624	35.61	0.0232884	3	1160.56	-0.630561	22.7811	0
	High	WHFYDTVK	1	1	1	54607098		0	9.19773e+07	0	0.0004117	34.01	0.0381304	2	1095.53	-0.470228	45.6748	0
	High	VTLEYRPVIDK	2	1	1	54607098		0	1.23651e+08	0	7.233e-06	32.62	0.029156	2	1332.75	-0.539378	42.2206	0
	High	EPIPVLPTVHYNMGGIPTNYK	1	1	1	54607098		0	3.28255e+07	0	5.686e-07	17.67	1.9554	3	2340.21	-0.2209	62.864	0
	High	SmTLEIR	1	1	1	54607098	M2(Oxidation)	0	3.40908e+06	0.002	0.02339	40.24	0.00566796	2	865.445	0.75784	28.9387	0
	High	HTLSYVDIK	1	1	1	54607098		0	6.66571e+07	0.005	0.04745	29.65	0.0848173	2	1075.58	0.144517	35.4059	0
239985479	guanylate cyclase soluble subunit beta-1 isoform 2 [Mus musculus]	458.473	32.68	2	16	16	21	3.69631e+07	609	68.9511	5.5415
	A4	Sequence	# PSMs	# Proteins	# Protein Groups	Protein Group Accessions	Modifications	ΔCn	Area	q-Value	PEP	IonScore	Exp Value	Charge	MH+ [Da]	ΔM [ppm]	RT [min]	# Missed Cleavages
	High	LTQELEILTDR	1	2	1	239985479		0	1.3328e+07	0	8.624e-06	94.94	2.69006e-08	2	1330.72	0.756234	59.2169	0
	High	MYGFVNHALELLVIR	1	2	1	239985479		0	4.26204e+06	0	1.226e-14	92.73	2.99201e-08	2	1774.97	-0.147995	70.3987	0
	High	VLNLNAGEILQMFGK	1	2	1	239985479		0	1.45254e+07	0	4.054e-10	74.16	2.66101e-06	2	1646.89	0.784318	72.2164	0
	High	EGLQDIVIGIIK	1	2	1	239985479		0	1.94761e+07	0	1.836e-05	58.19	4.00501e-05	2	1297.77	0.078116	70.3609	0
	High	GLYLSDIPLHDATR	1	2	1	239985479		0	5.4375e+07	0	1.209e-10	56.97	0.000180617	3	1570.82	-0.47865	57.8889	0
	High	IVNLLNDLYTR	1	2	1	239985479		0	3.25249e+07	0	3.425e-06	50.75	0.000411022	2	1333.75	0.650283	65.5535	0
	High	GLILHYYSER	3	2	1	239985479		0	21441884	0	2.089e-05	49.51	0.000966075	2	1250.65	-0.734203	43.9035	0
	High	EAQLDEEGQFLVR	1	2	1	239985479		0	7.33519e+06	0	0.0001038	48.94	0.00162746	2	1533.75	-0.317816	54.7651	0
	High	FDTLTDSR	1	2	1	239985479		0	1.84073e+07	0	0.0008419	46.96	0.00191002	2	954.453	0.0681939	27.9528	0
	High	TYDLVAAASK	1	2	1	239985479		0	1.60443e+07	0	5.141e-06	46.91	0.0014351	2	1038.55	0.035779	39.0055	0
	High	EFLQNLDALHDHLATIYPGMR	1	2	1	239985479		0	2.39893e+07	0	1.871e-07	46.37	0.0037104	4	2454.23	0.891285	65.9446	0
	High	TVAQQIHGTEIDMK	2	2	1	239985479		0	2.3093e+07	0	1.064e-06	45.88	0.00308838	3	1570.79	-0.452549	36.7793	0
	High	INVSEYTYR	1	2	1	239985479		0	1.45551e+07	0	0.004857	30.88	0.0741049	2	1144.56	0.168502	40.9747	0
	High	mYGFVNHALELLVIR	1	2	1	239985479	M1(Oxidation)	0	1.61419e+06	0	0.0006936	28.55	0.100957	2	1790.96	1.26124	68.9461	0
	High	DLVLLGEQFREEYK	2	2	1	239985479		0	5.08627e+06	0	0.0003621	20.52	0.864977	3	1738.9	0.137446	63.3891	1
	High	AFPFHIIFDR	1	2	1	239985479		0	2.01533e+07	0	0.0009945	19.33	0.92353	3	1262.67	-0.810922	65.4878	0
	High	NYGPEVWEDIKK	1	2	1	239985479		0	1.09602e+07	0.004	0.04141	27.8	0.203548	2	1477.74	1.97851	50.1866	1
282398108	dolichyl-diphosphooligosaccharide--protein glycosyltransferase subunit 1 precursor [Mus musculus]	452.719	34.05	1	15	15	22	3.89056e+07	608	68.4857	6.45557
	A4	Sequence	# PSMs	# Proteins	# Protein Groups	Protein Group Accessions	Modifications	ΔCn	Area	q-Value	PEP	IonScore	Exp Value	Charge	MH+ [Da]	ΔM [ppm]	RT [min]	# Missed Cleavages
	High	VHYENNSPFLTITSMTR	2	1	1	282398108		0	1.66313e+07	0	1.861e-08	74.38	5.97285e-06	2	2009.97	-0.778632	61.4425	0
	High	THYIVGYNLPSYEYLYNLGDQYALK	1	1	1	282398108		0	1.81443e+07	0	1.754e-16	73.12	1.04721e-05	3	2997.46	-1.29925	68.2886	0
	High	TILPAAAQDVYYR	1	1	1	282398108		0	1.43478e+07	0	4.527e-09	72.11	5.26284e-06	2	1480.78	0.718457	56.4138	0
	High	AVTSEIAVLQSR	1	1	1	282398108		0	3.84634e+07	0	1.4e-05	63.04	2.95969e-05	2	1273.71	2.01721	49.9073	0
	High	NIQVDSPYDISR	2	1	1	282398108		0	3.84868e+07	0	1.135e-07	61.51	7.97079e-05	2	1406.7	2.95496	46.2649	0
	High	VTAEVVLVHPGGGSTSR	2	1	1	282398108		0	23510949	0	1.148e-06	56.85	0.000153768	2	1665.89	0.997054	37.7062	0
	High	LPVALDPGSK	2	1	1	282398108		0	3.89881e+07	0	1.212e-07	49.64	0.000284644	2	996.571	-1.02609	40.2206	0
	High	FPLFGGWK	2	1	1	282398108		0	3.92418e+07	0	0.0002461	45	0.00230846	2	951.508	-0.680037	66.2337	0
	High	ISVVVETVYTHVLHPYPTQITQSEK	1	1	1	282398108		0	16420146	0	3.475e-14	38.77	0.00970989	3	2868.52	0.274533	63.7537	0
	High	DIPAYSQDTFK	2	1	1	282398108		0	3.07045e+07	0	0.004694	32.97	0.0517278	2	1284.61	-0.235199	44.2576	0
	High	APDELHYTYLDTFGRPVIVAYK	2	1	1	282398108		0	3.45521e+07	0	2.084e-11	20.68	1.07354	3	2568.31	0.0979184	62.4769	0
	High	DISTLNSGK	1	1	1	282398108		0	1.15427e+07	0.001	0.013	47.98	0.00115435	2	934.484	-0.310426	19.6471	0
	High	HFDETVNR	1	1	1	282398108		0	1.72466e+07	0.001	0.008957	46.15	0.00147053	2	1017.47	-0.930489	13.3771	0
	High	DTYLENEK	1	1	1	282398108		0	3.63613e+06	0.001	0.01088	31.75	0.0629246	2	1011.46	1.18405	21.0658	0
	High	QPDSGISSIR	1	1	1	282398108		0	0	0.009	0.08009	27.16	0.168847	2	1059.54	-0.524097	28.3101	0
7304861	alpha-adducin isoform 2 [Mus musculus]	447.446	31.96	3	15	15	21	1.28742e+08	632	69.8432	6.50732
	A4	Sequence	# PSMs	# Proteins	# Protein Groups	Protein Group Accessions	Modifications	ΔCn	Area	q-Value	PEP	IonScore	Exp Value	Charge	MH+ [Da]	ΔM [ppm]	RT [min]	# Missed Cleavages
	High	LADLFGWSQLIYNHITTR	2	3	1	7304861		0	1.37127e+08	0	3.419e-15	102.61	5.43068e-09	2	2148.12	-0.519108	72.1739	0
	High	WQIGEQEFEALMR	1	3	1	7304861		0	58154173	0	1.906e-13	85.14	4.53783e-07	2	1636.78	1.17182	67.8348	0
	High	TLASAGGPDNLVLLDPGK	1	3	1	7304861		0	1.32011e+08	0	2.51e-15	83.21	3.08006e-07	2	1737.94	-0.820584	61.3149	0
	High	SLVQGELVTASK	1	3	1	7304861		0	117088548	0	4.435e-08	66.59	1.09969e-05	2	1231.69	0.360127	40.8768	0
	High	SPGTPAGEGSGSPPK	1	3	1	7304861		0	2.61957e+07	0	1.075e-05	57.31	0.000220986	2	1325.63	-0.763072	11.6698	0
	High	VNLQGDIVDR	1	3	1	7304861		0	101588727	0	1.159e-05	56.28	0.000137535	2	1128.6	-2.22143	39.3243	0
	High	GSEENLDETR	1	3	1	7304861		0	1.23561e+07	0	0.0004148	45.73	0.00198203	2	1149.5	-0.754361	14.8881	0
	High	EYQPHVIVSTTGPNPFNTLTDR	2	3	1	7304861		0	1.07516e+08	0	1.747e-07	41.81	0.0112224	3	2486.24	3.38857	60.9663	0
	High	GSDSIAYDK	1	3	1	7304861		0	6.8833e+06	0	0.001008	32.97	0.0439308	2	955.436	-0.4442	17.3624	0
	High	TSTSAVPNLFVPLNTNPK	2	3	1	7304861		0	109850877	0	3.832e-09	27.75	0.124315	2	1900.02	-0.207292	63.7233	0
	High	AAVVTSPPPTTAPHK	3	3	1	7304861		0	3.36035e+07	0	5.35e-05	22.14	0.404138	3	1473.81	0.450882	22.1277	0
	High	YFDRVDENNPEYLR	1	3	1	7304861		0	3.0916e+07	0	8.628e-05	15.27	5.04886	3	1829.84	-0.761837	42.815	1
	High	TGYPYRYPALR	2	3	1	7304861		0	2.03965e+07	0.001	0.007956	22.4	0.487973	3	1356.7	-1.0012	40.894	1
	High	NMAPDLR	1	3	1	7304861		0	3.07488e+07	0.008	0.07269	39.28	0.00498095	2	816.403	-0.441736	27.0891	0
	High	IREQNLQDIK	1	3	1	7304861		0	14192679	0.008	0.07138	18.07	0.922475	3	1256.7	-0.394434	26.4284	1
86262142	RNA-binding protein 14 [Mus musculus]	447.408	30.49	1	20	20	30	5.75232e+07	669	69.406	9.67139
	A4	Sequence	# PSMs	# Proteins	# Protein Groups	Protein Group Accessions	Modifications	ΔCn	Area	q-Value	PEP	IonScore	Exp Value	Charge	MH+ [Da]	ΔM [ppm]	RT [min]	# Missed Cleavages
	High	AQPSVSLGAPYR	2	1	1	86262142		0	54909093	0	1.309e-06	68.05	1.42496e-05	2	1245.66	-0.721593	40.2851	0
	High	TQPMAAQAASYR	1	1	1	86262142		0	2.72927e+07	0	1.004e-06	60.3	0.000100745	2	1294.62	0.18542	29.981	0
	High	LAELSDYR	2	1	1	86262142		0	2.79486e+07	0	0.003518	47.68	0.0011789	2	966.489	-0.504171	36.5366	0
	High	LSESQLSFR	2	1	1	86262142		0	4.92045e+07	0	0.0002405	47.49	0.00142858	2	1066.55	-0.00874429	42.9813	0
	High	YSGSYNDYLR	1	1	1	86262142		0	4.47741e+07	0	3.285e-06	47.4	0.00154402	2	1237.55	0.0874413	40.8793	0
	High	INVELSTK	1	1	1	86262142		0	2.65717e+07	0	0.00276	45.72	0.00191293	2	903.514	-0.716852	32.7328	0
	High	GPALAIQSGDK	1	1	1	86262142		0	8.94356e+06	0	0.000165	44.75	0.00157099	2	1056.57	1.10393	29.1135	0
	High	LPDAHSDYAR	2	1	1	86262142		0	9.76994e+06	0	0.0001153	44.54	0.00317986	3	1144.54	-2.12406	18.5859	0
	High	ASYVAPLTAQPATYR	1	1	1	86262142		0	5.83591e+07	0	3.117e-07	44.11	0.00379223	2	1608.84	0.518067	47.1704	0
	High	AQPSASLGVGYR	3	1	1	86262142		0	3.91417e+07	0	0.0016	42.69	0.00443534	2	1205.63	0.612176	35.1824	0
	High	AIEALHGHELRPGR	4	1	1	86262142		0	4.19358e+07	0	1.241e-11	42.09	0.0038626	4	1555.85	-0.0950099	24.5893	0
	High	AAQMHSGYQR	1	1	1	86262142		0	4.60463e+06	0	0.002764	40.08	0.0081436	2	1148.52	-1.85424	8.00888	0
	High	QPTPPFFGR	2	1	1	86262142		0	4.38042e+07	0	0.003023	39.82	0.0108714	2	1046.54	0.306301	49.9674	0
	High	RLPDAHSDYAR	1	1	1	86262142		0	1.14574e+07	0	1.479e-05	34.97	0.0416175	3	1300.64	-0.285346	15.9289	1
	High	TQSSASLAASYAAQQHPQAAASYR	1	1	1	86262142		0	5.93015e+07	0	1.694e-06	32.28	0.129641	3	2465.18	0.492247	39.7451	0
	High	DYAFVHMEK	1	1	1	86262142		0	8.03697e+06	0	0.003904	27.76	0.148819	2	1139.52	-0.286914	42.1329	0
	High	QFAFVHMR	1	1	1	86262142		0	1.9642e+07	0	0.002017	25.26	0.205369	3	1035.52	-2.10212	45.8343	0
	High	ASYDDPYKK	1	1	1	86262142		0	6.88552e+06	0.001	0.008752	39.07	0.00968739	2	1086.51	-0.506343	15.5923	1
	High	LAELSDYRR	1	1	1	86262142		0	8.57219e+06	0.001	0.01196	30.29	0.0679105	3	1122.59	-0.677119	29.6906	1
	High	AQPSVSLGAAYR	1	1	1	86262142		0	3.30513e+07	0.002	0.01621	25.45	0.26486	2	1219.64	-0.716487	39.2144	0
126116585	keratin, type II cytoskeletal 1 [Mus musculus]	443.755	6.44	2	2	6	15	1.87591e+09	637	65.5653	8.14795
	A4	Sequence	# PSMs	# Proteins	# Protein Groups	Protein Group Accessions	Modifications	ΔCn	Area	q-Value	PEP	IonScore	Exp Value	Charge	MH+ [Da]	ΔM [ppm]	RT [min]	# Missed Cleavages
	High	FLEQQNQVLQTK	6	4	3	51092293;126116585;47059013		0	4.04061e+09	0	6.575e-10	84.68	2.73178e-07	2	1475.78	-1.15489	39.3524	0
	High	TNAENEFVTIKK	2	1	1	126116585		0	209806709	0	4.456e-06	74.37	3.34885e-06	2	1393.73	-0.179452	34.0421	1
	High	TNAENEFVTIK	3	1	1	126116585		0	1.3773e+09	0	1.924e-06	67.91	1.665e-05	2	1265.64	0.284079	43.6012	0
	High	FASFIDKVR	1	17	9	29789317;20911031;85701680;22164776;124487419;51092293;126116585;47523977;47059013		0	6.86642e+07	0	1.997e-05	52.24	0.00022747	3	1082.6	-1.12058	45.0521	1
	High	YEDEINKR	2	9	6	29789317;20911031;22164776;124487419;51092293;126116585		0	4.31022e+07	0	0.001849	39.32	0.00895837	3	1066.51	-1.92628	11.3398	1
	High	YEDEINK	1	9	6	29789317;20911031;22164776;124487419;51092293;126116585		0	5.76356e+07	0.002	0.02485	29.26	0.067411	2	910.414	-1.15237	15.0166	0
6680846	calpain-5 [Mus musculus]	437.182	39.69	1	19	19	27	6.2106e+07	640	72.9086	7.35693
	A4	Sequence	# PSMs	# Proteins	# Protein Groups	Protein Group Accessions	Modifications	ΔCn	Area	q-Value	PEP	IonScore	Exp Value	Charge	MH+ [Da]	ΔM [ppm]	RT [min]	# Missed Cleavages
	High	LAQPITVQVWNHR	2	1	1	6680846		0	3.92812e+07	0	2.253e-10	74.24	2.13403e-06	3	1561.86	-0.270285	51.7693	0
	High	FGEWVDVIVDDR	1	1	1	6680846		0	5.44922e+06	0	1.077e-09	74.16	4.31671e-06	2	1449.7	1.36384	67.1118	0
	High	AVTAADMEAR	1	1	1	6680846		0	2.10327e+07	0	2.509e-06	64.44	3.11003e-05	2	1034.49	0.10502	24.1709	0
	High	YVIIPTTFEPGHTGEFLLR	2	1	1	6680846		0	9.61856e+07	0	3.185e-11	55.07	0.000267919	2	2190.16	-0.882584	66.4454	0
	High	GHAYAVTDVR	2	1	1	6680846		0	1.87072e+07	0	0.004238	52.99	0.000354152	3	1088.55	-1.45535	21.6939	0
	High	TAPDDLQDLHTLHLQDR	3	1	1	6680846		0	4.24936e+07	0	1.42e-10	46.28	0.00376219	3	1987.98	-1.51538	48.5178	0
	High	DTFFQNPQYVFEVK	1	1	1	6680846		0	37242720	0	7.207e-10	44.27	0.00586231	2	1761.84	-2.35974	66.3135	0
	High	VLFEDPLFPATDDSLYYK	2	1	1	6680846		0	2.98656e+07	0	2.201e-09	42.02	0.0117101	2	2133.04	0.0144902	69.8553	0
	High	GTSTPEYNVK	1	1	1	6680846		0	1.64957e+07	0	0.0001584	38.07	0.0139346	2	1095.53	-0.2662	20.2343	0
	High	DSPTGANSYVIIK	1	1	1	6680846		0	3.55011e+07	0	0.0009139	37.17	0.0179779	2	1364.7	-0.757569	45.741	0
	High	QPSDLPGIVAVR	2	1	1	6680846		0	4.76386e+07	0	0.003154	35.78	0.00992224	2	1251.71	-0.11134	52.7038	0
	High	LGHGLLAFFK	1	1	1	6680846		0	1.08582e+07	0	0.000738	32.64	0.0268712	2	1102.64	0.852436	63.5584	0
	High	EQEWNPEKPDSYAGIFHFNFWR	2	1	1	6680846		0	2.17465e+07	0	5.044e-08	31.64	0.198346	3	2797.28	-0.51193	67.9305	0
	High	KPEDEVLISIQQRPK	1	1	1	6680846		0	4.08436e+07	0	0.004913	27.15	0.0601388	3	1780	0.32084	41.0351	0
	High	EWTGPWSDTSEEWQK	1	1	1	6680846		0	0	0	9.162e-05	25.56	0.455595	2	1865.8	-0.122387	61.6038	0
	High	VLKDEFLGQVHLK	1	1	1	6680846		0	2.88921e+07	0	0.003354	22.15	0.193223	4	1525.87	-1.25464	49.7192	1
	High	GGLISASIK	1	1	1	6680846		0	1.995e+07	0.001	0.007643	40.39	0.00484023	2	845.509	-0.0715523	38.3611	0
	High	AYEDQNYSALK	1	1	1	6680846		0	6.24707e+06	0.002	0.02344	20.3	1.02145	2	1301.6	-0.261089	31.8709	0
	High	LINTSYLSIHK	1	1	1	6680846		0	2.81842e+07	0.009	0.0799	18.82	0.713181	3	1288.73	0.232925	45.4839	0
219275596	asparagine--tRNA ligase, cytoplasmic isoform 2 [Mus musculus]	435.614	24.55	3	14	14	19	1.00236e+08	558	64.167	5.85889
	A4	Sequence	# PSMs	# Proteins	# Protein Groups	Protein Group Accessions	Modifications	ΔCn	Area	q-Value	PEP	IonScore	Exp Value	Charge	MH+ [Da]	ΔM [ppm]	RT [min]	# Missed Cleavages
	High	EGIDPAPYYWYTDQR	2	2	1	219275596		0	5.9488e+07	0	6.071e-08	71.8	1.16877e-05	2	1873.84	0.628832	62.4451	0
	High	SWDSEEILEGYKR	2	2	1	219275596		0	3.70867e+07	0	4.368e-08	69.46	1.7037e-05	2	1611.76	-0.334667	53.5635	1
	High	MNYSDAIEWLK	1	2	1	219275596		0	4.21467e+07	0	7.03e-05	68.99	1.43722e-05	2	1369.65	1.03751	65.5519	0
	High	SPVASIVYELNPNFKPPK	3	2	1	219275596		0	1.25918e+08	0	1.29e-15	67.09	1.09638e-05	3	2000.09	0.253095	63.9753	0
	High	LTESVDVLMPNVGEIVGGSMR	2	2	1	219275596		0	2.07793e+07	0	1.153e-06	51.61	0.00099222	2	2203.11	-0.0837728	69.1773	0
	High	ALMTVGKEPFPTIYVDSQKENER	1	2	1	219275596		0	9.32047e+06	0	1.533e-13	50.66	0.00128165	3	2652.33	-0.462063	58.7965	2
	High	EPFPTIYVDSQK	1	2	1	219275596		0	2.57376e+07	0	2.075e-06	48.67	0.00173592	2	1423.71	-0.97585	56.9183	0
	High	FLSWILNR	1	2	1	219275596		0	6.33784e+07	0	2.229e-05	46.07	0.00116789	2	1048.59	0.744607	65.8795	0
	High	EAEDNLR	1	3	1	219275596		0	8378679	0	0.002371	43.59	0.00165602	2	846.395	-0.482412	10.0463	0
	High	EPFPTIYVDSQKENER	1	2	1	219275596		0	3.39608e+07	0	4.39e-07	33.39	0.0871157	3	1951.94	-0.406967	49.7692	1
	High	SWDSEEILEGYK	1	2	1	219275596		0	23660642	0	0.0007167	19.91	1.27005	2	1455.66	-0.674541	59.742	0
	High	ISALEGYR	1	2	1	219275596		0	6.71603e+07	0.001	0.006103	43.86	0.00249157	2	908.483	-0.349301	34.3742	0
	High	MNYSDAIEWLKEHDVK	1	2	1	219275596		0	9.034e+06	0.001	0.01284	17.98	3.10879	4	1977.94	0.159569	63.6475	1
	High	NLMFLVLR	1	2	1	219275596		0	1.0763e+08	0.002	0.01894	27.72	0.0606868	2	1005.59	-0.752288	68.4163	0
12963615	tubulin beta-3 chain [Mus musculus]	430.1	26	1	1	10	20	1.25872e+08	450	50.3862	4.93213
	A4	Sequence	# PSMs	# Proteins	# Protein Groups	Protein Group Accessions	Modifications	ΔCn	Area	q-Value	PEP	IonScore	Exp Value	Charge	MH+ [Da]	ΔM [ppm]	RT [min]	# Missed Cleavages
	High	GHYTEGAELVDSVLDVVR	2	6	5	27754056;21746161;33859488;7106439;12963615		0	1.56298e+08	0	6.797e-23	110.58	1.25341e-09	2	1958.98	0.050992	68.325	0
	High	KLAVNMVPFPR	1	8	6	27754056;21746161;33859488;31981939;7106439;12963615		0	1.28044e+07	0	0.0001725	74.79	1.82542e-06	2	1271.73	-1.77154	55.6116	1
	High	IMNTFSVVPSPK	2	4	3	31981939;7106439;12963615		0	3.39496e+07	0	2.862e-09	68.67	1.02688e-05	2	1319.7	-0.311527	54.8214	0
	High	ISEQFTAMFR	1	6	5	21746161;33859488;31981939;7106439;12963615		0	4.64813e+07	0	0.0001019	61.28	6.91856e-05	2	1229.6	-0.550954	61.0918	0
	High	LAVNMVPFPR	1	8	6	27754056;21746161;33859488;31981939;7106439;12963615		0	111215014	0	8.468e-07	57.61	0.000151881	2	1143.63	-0.476235	61.1795	0
	High	FPGQLNADLR	4	8	6	27754056;21746161;33859488;31981939;7106439;12963615		0	8.33736e+06	0	0.001885	44.27	0.00331649	2	1130.59	-0.501629	47.1571	0
	High	ALTVPELTQQMFDAK	2	4	3	27754056;31981939;12963615		0	3.22176e+07	0	1.326e-06	43.66	0.00517278	2	1691.87	-0.224806	66.9101	0
	High	NSSYFVEWIPNNVK	2	7	6	27754056;21746161;33859488;31981939;7106439;12963615		0	110103454	0	4.555e-09	36.56	0.0311439	2	1696.83	0.0318896	65.1522	0
	High	AILVDLEPGTmDSVR	1	4	4	21746161;33859488;7106439;12963615	M11(Oxidation)	0	1.88119e+07	0	0.002187	28.74	0.149699	2	1631.83	0.438978	58.2612	0
	High	AILVDLEPGTMDSVR	1	4	4	21746161;33859488;7106439;12963615		0	9.8694e+06	0	0.0001331	23.32	0.489331	3	1615.84	0.838696	62.5204	0
	High	LAVNmVPFPR	2	8	6	27754056;21746161;33859488;31981939;7106439;12963615	M5(Oxidation)	0	2.15346e+07	0.001	0.008355	33.39	0.0416451	2	1159.63	0.231022	53.6846	0
	High	ISVYYNEASSHK	1	1	1	12963615		0	6.37284e+06	0.001	0.01283	17.62	2.06108	3	1397.67	0.828653	29.2492	0
6678467	tubulin alpha-4A chain [Mus musculus]	426.691	28.35	3	3	11	22	1.54134e+08	448	49.8924	5.05908
	A4	Sequence	# PSMs	# Proteins	# Protein Groups	Protein Group Accessions	Modifications	ΔCn	Area	q-Value	PEP	IonScore	Exp Value	Charge	MH+ [Da]	ΔM [ppm]	RT [min]	# Missed Cleavages
	High	LISQIVSSITASLR	2	5	1	6678467		0	3.75869e+07	0	6.992e-11	78.34	2.9311e-07	2	1487.88	-0.186474	71.6422	0
	High	AVFVDLEPTVIDEIR	2	1	1	6678467		0	2.26771e+07	0	1.972e-15	78.25	1.20671e-06	2	1715.92	0.802986	67.8962	0
	High	EDAANNYAR	1	7	2	6678467;6755901		0	2.24463e+07	0	3.779e-05	69.58	4.99548e-06	2	1023.45	-0.744067	10.5021	0
	High	IHFPLATYAPVISAEK	4	6	2	6678467;6755901		0	1.73345e+08	0	1.163e-07	64.47	1.93999e-05	2	1756.97	1.18291	62.9197	0
	High	DVNAAIAAIK	1	1	1	6678467		0	19347619	0	8.878e-06	49.1	0.000574536	2	985.568	0.437852	47.2476	0
	High	LDHKFDLMYAK	1	8	2	6678467;6755901		0	3.30631e+07	0	9.836e-05	40.32	0.0103719	3	1380.7	-0.418556	41.7084	1
	High	QLFHPEQLITGK	3	7	2	6678467;6755901		0	1.19932e+08	0	0.0002272	38.25	0.00697246	3	1410.77	-0.439959	54.445	0
	High	QLFHPEQLITGKEDAANNYAR	2	7	2	6678467;6755901		0	2.9585e+07	0	1.934e-07	37.89	0.0259763	4	2415.21	-0.00844597	52.3437	1
	High	VGINYQPPTVVPGGDLAK	3	7	2	6678467;6755901		0	1.69124e+08	0	9.115e-06	37.82	0.0115968	2	1824.98	-1.53299	58.4315	0
	High	NLDIERPTYTNLNR	2	6	2	6678467;6755901		0	1.07588e+08	0	9.197e-08	35.9	0.0291868	3	1718.88	0.196701	43.8076	0
	High	LSVDYGKK	1	6	2	6678467;6755901		0	0	0.004	0.0459	32.39	0.0243107	2	909.503	-1.37121	18.1718	1
28916677	calcium/calmodulin-dependent protein kinase type II subunit alpha isoform 2 [Mus musculus]	423.956	30.13	2	9	13	19	2.14246e+08	478	54.0805	7.07861
	A4	Sequence	# PSMs	# Proteins	# Protein Groups	Protein Group Accessions	Modifications	ΔCn	Area	q-Value	PEP	IonScore	Exp Value	Charge	MH+ [Da]	ΔM [ppm]	RT [min]	# Missed Cleavages
	High	ITQYLDAGGIPR	2	2	1	28916677		0	7.45602e+07	0	1.46e-06	76.04	2.05953e-06	2	1303.7	-0.689377	48.6481	0
	High	VTEQLIEAISNGDFESYTK	2	2	1	28916677		0	2.61046e+07	0	2.092e-12	75.27	5.27025e-06	2	2144.04	1.77664	66.3786	0
	High	GAILTTMLATR	1	7	2	28916677;226693349		0	106998224	0	3.215e-08	69.89	4.27697e-06	2	1147.65	-0.623446	60.6088	0
	High	AGAYDFPSPEWDTVTPEAK	2	10	3	28916677;75991700;226693349		0	1.99789e+08	0	5.867e-17	63.79	8.63864e-05	2	2080.95	-0.314737	62.51	0
	High	DLKPENLLLASK	3	10	3	28916677;75991700;226693349		0	335949951	0	3.485e-06	59.83	3.33294e-05	2	1340.78	-0.524875	54.9131	0
	High	FTEEYQLFEELGK	1	1	1	28916677		0	4.07225e+07	0	9.306e-10	54.45	0.000513438	2	1632.78	1.48367	65.8639	0
	High	FYFENLWSR	1	2	1	28916677		0	4.00308e+07	0	7.108e-06	51.38	0.00073433	2	1261.6	0.542411	67.2111	0
	High	LLKHPNIVR	1	7	2	28916677;75991700		0	1.72277e+07	0	0.002086	38.05	0.00104972	3	1089.69	-2.25856	21.4611	1
	High	GAILTTmLATR	1	7	2	28916677;226693349	M7(Oxidation)	0	1.90657e+07	0.001	0.01441	38.16	0.00735523	2	1163.65	0.503007	43.3739	0
	High	ITAAEALK	1	1	1	28916677		0	2.40902e+07	0.001	0.01438	35.4	0.0288403	2	816.481	-1.49478	28.2913	0
	High	MLTINPSK	1	1	1	28916677		0	0	0.002	0.01832	35.36	0.0258035	2	903.496	-1.26973	32.9552	0
	High	HPWISHR	1	1	1	28916677		0	3.01583e+07	0.002	0.0223	31.87	0.0607546	3	932.484	-0.766485	13.0058	0
	High	WQIVHFHR	1	2	1	28916677		0	2.88028e+07	0.005	0.05264	16.51	1.66289	3	1122.6	-0.304922	40.5686	0
	High	SGAPSVLPH	1	2	1	28916677		0	2.75092e+07	0.009	0.08193	30.68	0.0473707	2	864.456	-1.67861	31.9265	0
157909820	disks large homolog 4 isoform 2 [Mus musculus]	422.639	28.16	2	16	16	22	5.109e+07	721	80.0526	5.92236
[truncated: 3,165 more rows]
